# Supplementary material for: Association between the pig genome and its gut microbiota composition
Source: Sci Rep. 2019 Jun 19;9:8791. doi: 10.1038/s41598-019-45066-6 (PMC6584621; doi:10.1038/s41598-019-45066-6)
Supplement: Supplementary file 3 — Supplementary Table S1. [file 41598_2019_45066_MOESM3_ESM.xlsx]

## Sheet: OTU table
Association between the pig genome and its gut microbiota composition Daniel Crespo-Piazuelo1,2,*, Lourdes Migura-Garcia3, Jordi Estellé4, Lourdes Criado-Mesas1, Manuel Revilla1,2, Anna Castelló1,2, María Muñoz5,6, Juan M García-Casco5,6, Ana I Fernández5, Maria Ballester3, and Josep M Folch1,2 1Plant and Animal Genomics, Centre for Research in Agricultural Genomics (CRAG), CSIC-IRTA-UAB-UB Conso…
Supplementary Table S1. Table containing the read counts for the 1,261 OTUs found in rectal contents of 285 pigs after the filtering processes. Taxonomic ranks are included in the first seven columns.
Kingdom	Phylum	Class	Order	Family	Genus	species	OTU	Mic3	Mic4	Mic6	Mic7	Mic8	Mic9	Mic10	Mic11	Mic12	Mic13	Mic14	Mic15	Mic17	Mic18	Mic19	Mic20	Mic21	Mic22	Mic23	Mic25	Mic26	Mic27	Mic28	Mic29	Mic30	Mic32	Mic33	Mic35	Mic36	Mic37	Mic38	Mic39	Mic40	Mic41	Mic42	Mic44	Mic45	Mic46	Mic47	Mic48	Mic49	Mic50
k__Bacteria	p__Deferribacteres	c__Deferribacteres	o__Deferribacterales	f__Deferribacteraceae	g__Mucispirillum	s__schaedleri	1871	1	2	2	3	1	2	13	5	12	1	2	0	0	0	1	0	0	4	5	15	0	1	0	4	2	4	0	25	0	3	1	1	2	2	1	1	0	34	2	0	53	0
k__Bacteria	p__Proteobacteria	c__Epsilonproteobacteria	o__Campylobacterales	f__Helicobacteraceae	g__Flexispira		10945	1	6	4	63	1	14	29	10	6	8	4	3	3	0	77	49	16	1	26	8	5	2	5	0	13	19	1	35	1	16	1	0	51	9	4	18	2	15	9	24	4	15
k__Bacteria	p__Proteobacteria	c__Epsilonproteobacteria	o__Campylobacterales	f__Campylobacteraceae	g__Campylobacter	s__	11235	62	103	175	1475	35	43	48	47	100	17	44	97	28	45	101	61	135	141	366	68	51	58	121	29	61	258	17	140	117	52	116	21	25	105	24	80	243	19	59	121	23	39
k__Bacteria	p__Bacteroidetes	c__Bacteroidia	o__Bacteroidales	f__p-2534-18B5	g__	s__	16915	893	543	186	1561	1146	537	159	802	817	1777	354	369	658	340	628	358	382	569	471	984	501	634	1129	576	2220	352	544	155	691	847	858	529	701	427	829	1014	1891	247	631	821	684	538
k__Bacteria	p__Firmicutes	c__Clostridia	o__Clostridiales	f__	g__	s__	19873	7	4	19	30	8	12	10	14	12	2	7	7	10	10	9	1	19	10	9	9	19	14	19	2	6	8	0	14	4	12	12	2	13	7	16	3	4	21	22	15	10	7
k__Bacteria	p__Bacteroidetes	c__Bacteroidia	o__Bacteroidales	f__[Paraprevotellaceae]	g__[Prevotella]	s__	20534	139	390	524	595	636	23	123	587	145	207	479	219	94	89	3	86	82	123	902	50	128	20	149	11	173	149	19	627	68	9	227	19	56	86	25	112	1230	14	14	278	115	35
k__Bacteria	p__Firmicutes	c__Clostridia	o__Clostridiales	f__Ruminococcaceae	g__	s__	21306	7	11	7	46	38	16	9	13	16	24	14	11	27	14	12	41	52	4	20	16	39	33	8	6	59	6	0	30	42	19	27	12	10	15	21	38	7	15	25	6	4	13
k__Bacteria	p__Bacteroidetes	c__Bacteroidia	o__Bacteroidales	f__Prevotellaceae	g__Prevotella	s__	22466	241	244	386	133	417	254	343	170	246	322	169	187	285	318	119	83	368	290	250	224	117	258	191	279	201	124	337	222	374	111	346	134	178	152	91	192	325	55	258	248	155	242
k__Bacteria	p__Proteobacteria	c__Deltaproteobacteria	o__GMD14H09	f__	g__	s__	23625	105	57	77	130	239	5	118	7	34	3	24	0	17	7	351	430	1	37	2	103	5	103	88	19	1	14	31	0	18	172	128	193	189	20	0	2	0	59	0	17	255	0
k__Bacteria	p__Elusimicrobia	c__Elusimicrobia	o__Elusimicrobiales	f__Elusimicrobiaceae	g__	s__	23652	0	1	4	6	0	0	3	6	0	0	0	4	3	2	1	0	1	1	12	0	0	0	0	0	0	1	0	0	8	2	4	0	11	0	0	0	7	0	0	2	2	0
k__Bacteria	p__Deferribacteres	c__Deferribacteres	o__Deferribacterales	f__Deferribacteraceae	g__Mucispirillum	s__schaedleri	25453	0	0	6	13	1	3	10	1	19	2	0	0	0	2	0	0	1	2	9	1	2	0	4	5	1	8	2	0	3	1	25	0	1	5	5	0	4	56	2	0	4	0
k__Bacteria	p__Proteobacteria	c__Betaproteobacteria	o__Tremblayales	f__	g__	s__	25562	2	0	73	24	0	1	7	12	3	26	4	70	1	4	9	9	12	5	94	16	33	1	5	0	10	3	0	59	4	3	2	1	8	175	2	16	361	0	2	2	0	173
k__Bacteria	p__Proteobacteria	c__Epsilonproteobacteria	o__Campylobacterales	f__Helicobacteraceae	g__Flexispira	s__	26677	16	3	12	26	5	5	2	2	7	4	1	2	1	1	1	0	11	9	10	42	9	4	4	4	0	8	3	3	13	1	11	1	1	3	2	1	8	18	5	1	4	0
k__Bacteria	p__Bacteroidetes	c__Bacteroidia	o__Bacteroidales	f__Bacteroidaceae	g__Bacteroides	s__	28056	15	62	105	209	76	14	31	71	67	45	10	110	65	42	42	26	70	98	52	28	9	131	36	76	28	66	0	39	58	61	13	12	5	4	2	112	192	48	35	9	112	42
k__Bacteria	p__Bacteroidetes	c__Bacteroidia	o__Bacteroidales	f__Prevotellaceae	g__Prevotella	s__	28970	97	71	109	64	42	62	118	93	43	51	22	56	50	191	26	81	128	72	177	252	16	72	33	22	85	11	259	70	79	268	152	77	42	82	70	61	136	20	100	83	19	50
k__Bacteria	p__Bacteroidetes	c__Bacteroidia	o__Bacteroidales	f__Porphyromonadaceae	g__Parabacteroides	s__	28974	126	220	256	107	95	58	196	215	226	90	65	103	167	146	103	115	155	203	104	83	85	272	121	257	66	130	114	106	144	203	154	39	31	120	45	195	298	235	249	84	262	86
k__Bacteria	p__Firmicutes	c__Clostridia	o__Clostridiales	f__Ruminococcaceae	g__	s__	29495	11	1	9	24	2	2	0	2	0	2	0	2	0	0	1	0	11	10	1	5	2	4	2	0	1	0	3	4	3	2	8	2	14	3	0	0	3	12	1	1	0	5
k__Bacteria	p__Firmicutes	c__Clostridia	o__Clostridiales	f__Ruminococcaceae	g__	s__	30067	11	8	1	6	4	2	1	3	7	0	3	4	6	5	2	0	0	3	5	4	1	2	3	2	3	0	6	1	3	2	7	2	3	5	0	2	0	8	8	4	3	2
k__Bacteria	p__Firmicutes	c__Clostridia	o__Clostridiales	f__[Mogibacteriaceae]	g__	s__	33133	21	8	10	12	2	11	3	4	6	6	2	4	7	8	3	7	3	13	4	12	9	7	6	5	14	4	6	11	8	3	3	2	13	6	5	10	5	14	12	7	8	5
k__Bacteria	p__Firmicutes	c__Clostridia	o__Clostridiales	f__Ruminococcaceae	g__	s__	33668	10	3	15	7	20	4	2	6	1	7	1	4	5	6	7	4	16	25	4	2	1	5	6	3	3	6	1	13	11	8	3	0	2	2	3	6	1	4	4	1	3	0
k__Bacteria	p__Proteobacteria	c__Epsilonproteobacteria	o__Campylobacterales	f__Helicobacteraceae	g__Helicobacter		34757	9	2	7	35	3	8	14	2	11	6	0	0	3	1	3	18	2	14	11	9	5	8	6	6	2	18	7	4	6	1	18	2	3	6	1	3	1	48	8	6	7	1
k__Bacteria	p__Firmicutes	c__Clostridia	o__Clostridiales	f__Clostridiaceae	g__	s__	36226	2	3	4	0	5	3	8	0	7	0	6	0	4	15	8	3	1	0	2	43	0	0	2	85	0	2	57	1	9	12	2	8	4	4	1	0	0	15	3	15	26	0
k__Bacteria	p__Firmicutes	c__Clostridia	o__Clostridiales	f__Lachnospiraceae	g__	s__	36330	93	65	131	180	237	103	37	52	38	72	43	179	18	50	109	53	133	53	98	209	66	50	85	21	154	22	12	51	48	17	110	115	120	148	206	92	27	58	31	110	13	4
k__Bacteria	p__Firmicutes	c__Clostridia	o__Clostridiales	f__Ruminococcaceae	g__Oscillospira	s__	36503	45	33	83	61	32	16	27	25	8	30	76	22	3	21	105	77	11	19	29	24	28	28	14	14	56	20	5	61	25	27	20	15	66	51	48	9	31	73	71	16	23	7
k__Bacteria	p__Firmicutes	c__Clostridia	o__Clostridiales	f__[Mogibacteriaceae]	g__	s__	36792	9	20	15	38	15	20	11	7	7	14	7	24	14	5	3	4	10	11	23	7	10	18	20	5	23	3	3	11	21	4	7	6	16	5	11	20	9	26	23	11	14	15
k__Bacteria	p__Firmicutes	c__Clostridia	o__Clostridiales	f__Ruminococcaceae	g__Oscillospira	s__	40149	24	1	10	22	12	7	4	8	6	3	2	15	5	6	1	2	3	6	31	15	3	5	6	3	12	2	42	12	13	17	7	4	22	25	6	6	11	24	6	11	2	8
k__Bacteria	p__Proteobacteria	c__Alphaproteobacteria	o__RF32	f__	g__	s__	40230	1	0	2	0	1	3	9	5	16	0	0	13	3	1	0	0	0	2	10	0	0	0	0	0	0	0	0	1	1	1	0	0	0	0	0	15	9	0	0	1	0	5
k__Bacteria	p__Bacteroidetes	c__Bacteroidia	o__Bacteroidales	f__	g__	s__	40523	26	119	23	35	4	31	5	14	60	15	27	19	80	61	44	20	109	8	21	24	7	128	25	27	22	3	0	12	167	4	58	31	11	16	7	46	27	2	61	14	2	4
k__Bacteria	p__Firmicutes	c__Clostridia	o__Clostridiales	f__Ruminococcaceae	g__	s__	40798	1	0	8	5	2	0	0	3	0	0	2	0	1	1	3	4	2	1	1	0	0	1	0	0	0	1	3	2	0	1	0	0	2	11	0	0	1	0	2	3	0	0
k__Bacteria	p__Firmicutes	c__Clostridia	o__Clostridiales	f__Ruminococcaceae	g__	s__	41287	8	10	18	6	1	17	5	15	0	3	59	9	7	25	41	15	27	16	1	2	3	25	15	20	1	1	0	72	7	8	9	3	8	11	10	22	11	1	32	8	5	1
k__Bacteria	p__Tenericutes	c__Mollicutes	o__RF39	f__	g__	s__	42395	3	7	2	2	4	8	8	2	9	1	1	1	9	9	9	2	6	6	3	0	0	1	4	10	2	0	0	9	3	1	5	0	1	1	0	2	2	0	0	1	1	9
k__Bacteria	p__Firmicutes	c__Clostridia	o__Clostridiales	f__Ruminococcaceae	g__Ruminococcus	s__	43051	6	14	12	11	0	2	2	0	1	2	1	0	3	4	0	1	2	2	13	2	0	2	5	1	3	3	8	2	0	5	0	1	5	4	2	2	18	1	0	0	0	0
k__Bacteria	p__Firmicutes	c__Clostridia	o__Clostridiales	f__Ruminococcaceae	g__Ruminococcus	s__	43052	13	15	36	17	11	5	9	8	3	13	4	10	3	5	2	1	5	1	4	9	7	1	4	0	10	0	1	24	7	0	6	8	8	3	1	6	10	3	5	13	1	13
k__Bacteria	p__Bacteroidetes	c__Bacteroidia	o__Bacteroidales	f__Prevotellaceae	g__Prevotella	s__	43544	56	132	79	49	93	59	76	90	106	57	9	205	96	91	14	20	51	54	98	64	69	118	37	51	65	7	55	65	139	36	98	57	59	36	65	89	240	11	71	47	46	78
k__Bacteria	p__Firmicutes	c__Clostridia	o__Clostridiales	f__Ruminococcaceae	g__Oscillospira	s__	43950	8	3	12	3	2	2	3	4	1	6	2	1	1	1	1	8	7	4	3	3	8	5	4	6	7	3	1	7	3	3	7	1	5	7	6	1	2	1	5	2	2	1
k__Bacteria	p__Firmicutes	c__Clostridia	o__Clostridiales	f__Ruminococcaceae	g__	s__	44184	9	0	2	3	3	0	3	3	1	1	1	8	1	1	0	0	0	1	2	3	4	0	0	1	0	2	14	10	3	0	8	0	0	8	3	8	0	0	0	2	2	5
k__Bacteria	p__Bacteroidetes	c__Bacteroidia	o__Bacteroidales	f__	g__	s__	45529	19	21	34	17	23	28	31	31	32	51	5	12	31	30	17	20	21	25	21	28	20	27	18	19	22	6	29	17	31	19	35	10	15	20	17	25	32	6	21	27	10	10
k__Bacteria	p__Bacteroidetes	c__Bacteroidia	o__Bacteroidales	f__Bacteroidaceae	g__Bacteroides	s__	45921	310	214	238	289	227	132	269	220	160	270	111	185	209	99	137	122	235	373	265	218	129	250	121	295	141	356	59	167	406	262	202	134	137	81	99	463	362	216	219	77	746	108
k__Bacteria	p__Bacteroidetes	c__Bacteroidia	o__Bacteroidales	f__Prevotellaceae	g__Prevotella	s__	46566	127	8	76	35	17	56	45	43	31	112	0	21	14	62	0	5	8	48	47	30	9	32	18	0	42	6	0	37	41	7	8	4	24	1	16	96	38	2	24	5	18	178
k__Bacteria	p__Firmicutes	c__Clostridia	o__Clostridiales	f__Lachnospiraceae	g__	s__	47477	0	16	50	9	5	6	2	14	1	17	0	28	3	8	3	1	15	0	10	2	1	19	3	2	2	0	1	6	3	3	5	1	1	8	0	3	5	1	0	3	2	4
k__Bacteria	p__Bacteroidetes	c__Bacteroidia	o__Bacteroidales	f__Prevotellaceae	g__Prevotella	s__	47554	21	20	161	48	8	26	12	43	20	52	22	20	23	27	50	38	33	15	12	30	82	40	26	27	3	20	0	37	11	22	16	9	20	15	17	12	39	27	42	19	4	14
k__Bacteria	p__Firmicutes	c__Erysipelotrichi	o__Erysipelotrichales	f__Erysipelotrichaceae	g__	s__	49369	11	9	6	27	71	14	2	11	3	5	7	11	1	7	17	22	25	20	9	14	7	8	12	3	23	6	27	13	14	3	17	58	27	25	11	15	8	16	5	13	9	13
k__Bacteria	p__Bacteroidetes	c__Bacteroidia	o__Bacteroidales	f__[Paraprevotellaceae]	g__	s__	49461	92	112	73	28	59	135	50	161	148	106	21	74	61	86	35	38	27	75	63	59	113	47	43	63	135	29	201	29	61	164	136	15	93	28	65	98	69	63	150	80	58	138
k__Bacteria	p__Bacteroidetes	c__Bacteroidia	o__Bacteroidales	f__Prevotellaceae	g__Prevotella	s__	49682	50	117	160	114	107	91	274	135	91	118	91	251	46	191	131	91	124	89	209	82	153	129	48	20	78	32	1	98	163	79	61	52	45	102	143	105	232	6	32	60	13	193
k__Bacteria	p__Synergistetes	c__Synergistia	o__Synergistales	f__Dethiosulfovibrionaceae	g__Pyramidobacter	s__	49883	21	23	26	23	13	16	37	40	17	16	16	24	20	18	13	15	13	11	23	24	29	9	15	2	18	10	50	18	27	15	14	6	17	27	13	17	29	2	7	27	16	50
k__Bacteria	p__Firmicutes	c__Clostridia	o__Clostridiales	f__Ruminococcaceae	g__	s__	51306	12	6	6	6	2	3	1	0	3	7	8	6	1	1	10	2	2	11	4	4	0	2	1	2	5	1	9	17	17	3	3	7	14	14	2	2	13	6	7	5	1	1
k__Bacteria	p__Bacteroidetes	c__Bacteroidia	o__Bacteroidales	f__	g__	s__	52441	169	320	718	475	248	167	533	221	254	128	53	331	230	100	282	161	187	220	433	284	211	239	89	115	278	129	23	102	250	147	145	77	211	129	194	199	545	205	45	188	114	428
k__Bacteria	p__Firmicutes	c__Clostridia	o__Clostridiales	f__Christensenellaceae	g__	s__	59913	5	7	0	0	82	2	22	26	109	5	16	20	59	231	27	10	3	0	0	99	17	167	0	270	0	13	93	1	64	2	191	8	2	54	8	1	1	13	1	60	57	2
k__Bacteria	p__Spirochaetes	c__Spirochaetes	o__Spirochaetales	f__Spirochaetaceae	g__Treponema	s__	68837	376	273	1035	263	488	306	506	372	311	299	148	355	390	164	253	125	215	147	266	208	388	255	459	111	259	103	155	818	499	319	194	114	449	236	337	225	311	118	284	39	131	328
k__Bacteria	p__Bacteroidetes	c__Bacteroidia	o__Bacteroidales	f__Prevotellaceae	g__Prevotella	s__	68838	1	169	18	9	31	72	209	86	27	45	0	10	65	27	0	0	5	20	16	2	11	0	66	27	69	25	0	14	29	21	40	38	0	1	7	1	5	0	102	21	39	14
k__Bacteria	p__Firmicutes	c__Clostridia	o__Clostridiales	f__Veillonellaceae	g__Anaerovibrio	s__	72926	18	26	97	17	12	23	18	35	7	32	0	54	13	13	5	2	40	14	21	5	24	16	6	7	22	6	4	53	7	19	16	6	5	76	15	17	59	2	2	10	60	27
k__Bacteria	p__Bacteroidetes	c__Bacteroidia	o__Bacteroidales	f__[Paraprevotellaceae]	g__[Prevotella]	s__	73937	27	79	19	26	5	9	0	5	11	40	5	8	11	8	23	23	4	14	14	7	1	0	6	1	7	48	41	6	3	169	28	9	11	27	3	5	5	10	22	0	0	6
k__Bacteria	p__Firmicutes	c__Clostridia	o__Clostridiales	f__Clostridiaceae	g__	s__	81682	0	0	0	0	3	1	1	1	1	1	0	2	1	0	2	0	2	1	1	2	4	1	6	1	0	0	0	4	0	0	2	1	7	9	1	0	0	4	6	1	0	1
k__Bacteria	p__Proteobacteria	c__Epsilonproteobacteria	o__Campylobacterales	f__Campylobacteraceae	g__Campylobacter	s__	86812	0	1	0	2	0	2	0	2	0	0	0	4	0	0	0	2	0	1	0	0	0	1	0	0	0	6	2	2	0	0	0	0	1	6	0	0	4	2	0	3	4	0
k__Bacteria	p__Firmicutes	c__Clostridia	o__Clostridiales	f__Clostridiaceae	g__Clostridium	s__	98939	0	0	4	3	0	0	2	3	2	1	5	3	0	0	0	12	0	11	2	4	2	3	1	8	1	2	1	4	7	6	2	10	1	0	1	3	0	3	3	1	0	0
k__Bacteria	p__Spirochaetes	c__Spirochaetes	o__Sphaerochaetales	f__Sphaerochaetaceae	g__Sphaerochaeta	s__	99294	34	40	13	47	28	59	68	31	29	58	3	24	21	20	37	39	9	19	46	20	9	19	13	10	24	10	13	9	38	33	17	23	26	6	11	18	60	23	68	8	77	40
k__Bacteria	p__Bacteroidetes	c__Bacteroidia	o__Bacteroidales	f__RF16	g__	s__	100852	106	139	238	81	86	11	71	17	38	146	15	69	60	70	18	32	149	74	36	72	62	70	43	49	142	90	0	109	29	51	342	110	367	110	9	11	21	5	47	122	53	3
k__Bacteria	p__Firmicutes	c__Clostridia	o__Clostridiales	f__Ruminococcaceae	g__	s__	102424	1	19	11	23	36	0	3	24	91	11	22	16	33	36	85	3	11	0	0	1	10	160	12	9	0	37	0	4	8	12	10	0	0	79	3	6	0	0	1	19	50	11
k__Bacteria	p__Bacteroidetes	c__Bacteroidia	o__Bacteroidales	f__RF16	g__	s__	102513	409	297	1160	533	414	155	308	218	167	86	158	156	236	257	140	113	173	141	142	317	243	308	200	147	247	147	1	544	337	380	176	154	255	289	273	86	281	91	67	222	241	279
k__Bacteria	p__Firmicutes	c__Clostridia	o__Clostridiales	f__Ruminococcaceae	g__	s__	104144	2	5	8	0	25	9	22	31	5	4	15	11	3	1	9	10	3	3	2	10	0	11	4	28	1	8	0	28	8	15	20	0	0	16	10	2	19	0	17	2	3	8
k__Bacteria	p__Proteobacteria	c__Alphaproteobacteria	o__Rickettsiales	f__	g__	s__	106778	0	0	1	0	0	0	0	0	0	3	0	0	10	0	0	0	0	0	0	0	0	0	0	0	0	0	0	4	0	0	0	0	1	1	0	0	2	0	0	0	0	0
k__Bacteria	p__Cyanobacteria	c__4C0d-2	o__YS2	f__	g__	s__	111712	1	0	2	1	1	6	13	2	1	6	0	0	2	4	2	0	0	2	6	0	0	0	0	0	0	0	0	1	2	2	0	0	2	0	0	1	5	1	5	0	0	0
k__Bacteria	p__Firmicutes	c__Clostridia	o__Clostridiales	f__	g__	s__	113397	0	1	0	2	2	0	4	3	5	7	0	0	6	0	0	0	0	0	0	11	2	0	1	0	0	1	3	0	2	6	0	4	0	0	2	2	0	22	0	3	1	0
k__Bacteria	p__Proteobacteria	c__Epsilonproteobacteria	o__Campylobacterales	f__Campylobacteraceae	g__Campylobacter	s__	113756	19	70	73	321	40	60	78	67	102	11	8	187	38	32	53	59	72	54	150	125	8	100	32	7	49	31	0	125	67	58	11	43	20	71	27	28	454	11	29	50	13	16
k__Bacteria	p__Firmicutes	c__Clostridia	o__Clostridiales	f__Ruminococcaceae	g__	s__	114400	7	2	9	2	5	0	0	5	1	5	0	0	2	5	3	3	18	8	1	3	3	1	9	3	3	15	5	40	7	1	6	0	3	9	0	5	2	1	0	2	3	0
k__Bacteria	p__Firmicutes	c__Clostridia	o__Clostridiales	f__Lachnospiraceae	g__Coprococcus	s__	114912	17	8	9	22	30	18	14	17	4	11	8	11	13	11	20	15	15	8	19	9	7	11	9	3	33	6	23	10	10	16	17	17	31	22	23	17	12	46	27	12	12	11
k__Bacteria	p__Firmicutes	c__Clostridia	o__Clostridiales	f__Veillonellaceae	g__Phascolarctobacterium	s__	132784	32	56	35	54	19	21	54	25	21	62	19	50	24	21	13	18	16	41	31	9	53	25	23	23	26	9	7	41	35	18	15	5	19	30	22	22	65	14	26	11	10	51
k__Bacteria	p__Firmicutes	c__Bacilli	o__Lactobacillales	f__Lactobacillaceae	g__Lactobacillus	s__	134032	1	165	119	178	9	11	151	35	90	32	7	176	151	56	10	163	91	53	94	33	63	145	165	182	161	46	2	100	73	99	39	40	312	58	224	47	90	97	227	21	16	599
k__Bacteria	p__Firmicutes	c__Clostridia	o__Clostridiales	f__Clostridiaceae	g__Clostridium	s__	134399	0	3	8	3	5	2	11	9	0	8	4	6	5	2	5	9	9	9	3	4	13	2	6	0	1	2	2	9	0	4	3	2	4	5	3	1	10	1	2	0	0	2
k__Bacteria	p__Lentisphaerae	c__[Lentisphaeria]	o__Z20	f__R4-45B	g__	s__	148459	21	9	4	5	14	1	22	4	19	19	7	3	15	6	4	15	3	6	20	18	30	12	8	1	6	1	6	0	2	20	4	5	14	6	6	7	7	5	13	14	11	1
k__Bacteria	p__Firmicutes	c__Clostridia	o__Clostridiales	f__Ruminococcaceae	g__Ruminococcus	s__	148925	6	23	32	15	10	7	21	9	11	16	4	37	28	6	4	11	8	15	10	5	3	30	10	5	2	4	9	12	3	13	1	6	4	3	3	11	30	4	7	7	6	25
k__Bacteria	p__Firmicutes	c__Clostridia	o__Clostridiales	f__	g__	s__	152890	5	3	1	1	0	8	13	2	1	5	0	0	1	1	0	5	1	3	4	0	0	2	6	3	1	0	0	1	9	0	0	0	0	0	0	2	11	0	5	1	0	3
k__Bacteria	p__Firmicutes	c__Clostridia	o__Clostridiales	f__Ruminococcaceae	g__	s__	155932	4	2	13	12	11	3	2	0	1	1	5	1	0	11	1	1	21	3	4	7	1	6	4	10	0	6	0	9	1	2	3	0	0	5	5	15	7	3	0	2	0	1
k__Bacteria	p__Bacteroidetes	c__Bacteroidia	o__Bacteroidales	f__Bacteroidaceae	g__Bacteroides	s__	158908	4	3	4	3	40	1	3	6	6	3	7	5	16	26	61	11	12	33	2	10	1	12	6	11	2	11	12	2	24	12	75	8	10	7	6	6	4	7	18	11	41	1
k__Bacteria	p__Proteobacteria	c__Gammaproteobacteria	o__Aeromonadales	f__Succinivibrionaceae	g__Succinivibrio	s__	163857	3	0	1	1	1	1	0	0	0	0	0	0	1	0	0	0	1	0	0	2	0	0	0	1	1	0	9	0	1	4	1	0	1	102	4	0	0	9	0	0	0	0
k__Bacteria	p__Firmicutes	c__Clostridia	o__Clostridiales	f__	g__	s__	172163	9	94	15	13	26	10	23	7	14	12	1	11	3	5	10	64	12	3	36	111	8	31	15	4	42	0	27	50	6	16	2	17	21	6	32	2	30	83	33	25	3	21
k__Bacteria	p__Firmicutes	c__Clostridia	o__Clostridiales	f__	g__	s__	174361	2	0	4	5	0	0	1	0	0	0	0	0	3	26	1	5	0	15	47	4	0	5	1	0	3	1	0	5	19	0	8	1	0	0	4	3	2	0	4	6	10	0
k__Bacteria	p__Firmicutes	c__Clostridia	o__Clostridiales	f__Veillonellaceae	g__Phascolarctobacterium	s__	176705	179	11	96	300	126	27	26	190	38	20	169	3	14	99	271	90	168	19	61	113	68	202	26	3	170	32	125	175	7	82	239	114	177	341	142	0	6	88	88	148	3	50
k__Bacteria	p__Firmicutes	c__Bacilli	o__Lactobacillales	f__Lactobacillaceae	g__Lactobacillus	s__ruminis	178213	5	0	0	1	0	1	0	0	0	3	1	1	0	0	0	0	4	0	0	0	0	1	0	0	1	0	3	1	0	0	4	0	0	876	2	25	1	0	0	0	0	2
k__Bacteria	p__Tenericutes	c__RF3	o__ML615J-28	f__	g__	s__	178759	0	0	0	0	0	0	0	0	0	0	7	0	0	0	36	0	0	0	0	0	0	0	0	0	0	0	24	0	0	0	0	2	0	5	0	0	0	107	0	0	0	0
k__Bacteria	p__Firmicutes	c__Clostridia	o__Clostridiales	f__Lachnospiraceae	g__Dorea	s__	183873	0	1	15	3	2	0	0	2	1	4	0	2	4	3	9	3	0	1	3	3	2	0	4	0	1	2	0	4	1	0	0	0	7	0	2	7	4	0	2	1	8	20
k__Bacteria	p__Firmicutes	c__Clostridia	o__Clostridiales	f__Lachnospiraceae	g__Coprococcus	s__	185299	4	3	2	1	1	4	2	1	2	5	1	2	2	1	2	1	1	1	4	2	0	2	2	4	2	1	4	1	1	1	4	1	3	4	4	0	0	1	5	1	2	0
k__Bacteria	p__Tenericutes	c__Mollicutes	o__Anaeroplasmatales	f__Anaeroplasmataceae	g__	s__	185593	0	22	8	36	2	6	11	9	6	18	1	1	6	8	8	9	11	2	6	22	5	23	4	1	20	8	9	1	8	4	11	12	8	5	6	7	7	15	6	8	1	17
k__Bacteria	p__Firmicutes	c__Clostridia	o__Clostridiales	f__Ruminococcaceae	g__	s__	186020	11	10	13	6	30	4	1	11	21	11	5	4	18	15	17	0	19	11	10	11	4	13	14	8	4	2	4	2	9	9	9	4	43	11	15	19	5	7	11	19	16	19
k__Bacteria	p__Firmicutes	c__Clostridia	o__Clostridiales	f__	g__	s__	187767	25	0	4	0	3	0	24	6	4	0	2	0	3	0	13	10	1	0	3	16	4	3	0	1	0	16	11	0	3	30	5	9	0	11	0	27	0	5	0	1	5	0
k__Bacteria	p__Firmicutes	c__Clostridia	o__Clostridiales	f__Ruminococcaceae	g__	s__	187917	1	5	1	2	12	1	0	5	1	3	1	1	6	6	1	1	4	16	0	2	0	3	5	0	2	3	0	1	14	4	0	2	3	2	0	5	1	5	1	4	1	1
k__Bacteria	p__Firmicutes	c__Clostridia	o__Clostridiales	f__Ruminococcaceae	g__Ruminococcus	s__	189147	2	0	0	2	18	6	14	1	2	1	0	5	10	8	0	2	0	9	14	1	0	0	1	1	3	0	0	1	7	2	8	2	0	0	0	9	3	0	7	0	4	0
k__Bacteria	p__Firmicutes	c__Clostridia	o__Clostridiales	f__Clostridiaceae	g__	s__	189793	3	1	2	2	3	5	3	5	1	1	1	3	4	2	1	4	12	0	0	5	5	2	5	2	3	2	2	6	0	9	1	1	17	12	10	2	0	10	22	1	1	7
k__Bacteria	p__Firmicutes	c__Clostridia	o__Clostridiales	f__Ruminococcaceae	g__	s__	193895	0	6	0	1	0	2	3	5	6	1	0	1	0	1	0	3	0	0	4	4	5	3	0	2	1	7	7	1	0	1	3	0	6	0	0	0	1	12	3	5	5	0
k__Bacteria	p__Bacteroidetes	c__Bacteroidia	o__Bacteroidales	f__Prevotellaceae	g__Prevotella	s__	196800	27	28	39	32	31	22	15	51	22	41	0	8	31	10	7	4	11	94	16	18	7	19	19	2	16	14	24	40	20	21	8	8	13	15	17	30	86	2	9	6	10	12
k__Bacteria	p__Firmicutes	c__Clostridia	o__Clostridiales	f__Lachnospiraceae	g__	s__	198450	3	3	1	2	3	7	3	2	2	1	0	0	1	2	2	5	2	1	0	3	2	1	0	1	5	1	4	5	4	2	2	2	2	2	6	2	1	5	7	2	1	4
k__Bacteria	p__Firmicutes	c__Clostridia	o__Clostridiales	f__Ruminococcaceae	g__Oscillospira	s__	198814	12	9	8	11	17	4	11	6	13	11	19	12	38	8	23	8	14	13	12	14	14	11	16	28	4	6	18	6	5	38	11	7	7	17	16	10	2	16	11	31	17	3
k__Bacteria	p__Firmicutes	c__Clostridia	o__Clostridiales	f__Ruminococcaceae	g__	s__	198826	3	46	29	7	29	19	16	9	11	8	5	20	10	23	6	7	15	26	17	9	21	24	26	5	19	10	1	5	3	7	9	3	2	6	4	16	7	23	17	4	27	3
k__Bacteria	p__Firmicutes	c__Clostridia	o__Clostridiales	f__Ruminococcaceae	g__	s__	211191	8	1	27	19	16	10	8	14	3	1	25	31	6	3	5	5	6	5	11	7	0	10	8	0	12	7	0	8	13	17	17	16	3	13	8	5	22	6	3	4	10	2
k__Bacteria	p__Firmicutes	c__Clostridia	o__Clostridiales	f__Ruminococcaceae	g__	s__	211472	8	1	16	4	5	3	5	13	1	1	1	10	0	10	3	10	4	6	4	3	7	11	5	0	0	6	1	7	2	1	2	0	1	5	0	20	15	7	0	3	0	6
k__Bacteria	p__Proteobacteria	c__Alphaproteobacteria	o__RF32	f__	g__	s__	212255	0	7	2	3	2	2	3	12	4	8	0	4	0	0	1	0	0	0	0	4	0	0	1	0	3	0	0	3	0	7	2	0	0	0	9	15	5	0	4	2	0	2
k__Bacteria	p__Firmicutes	c__Clostridia	o__Clostridiales	f__Ruminococcaceae	g__Oscillospira	s__	215507	39	6	24	11	12	11	7	13	9	9	11	20	9	12	10	13	7	7	56	29	3	15	7	7	27	3	62	26	22	32	4	13	37	42	15	2	0	26	9	29	2	4
k__Bacteria	p__Bacteroidetes	c__Bacteroidia	o__Bacteroidales	f__Prevotellaceae	g__Prevotella	s__	222930	69	30	79	14	28	12	8	18	12	42	9	17	7	24	3	21	46	26	33	41	11	49	17	0	48	15	55	28	33	2	11	33	30	21	28	13	64	20	18	16	19	14
k__Bacteria	p__Firmicutes	c__Clostridia	o__Clostridiales	f__Ruminococcaceae	g__	s__	233623	5	0	6	1	2	2	4	6	9	2	5	1	0	0	4	1	7	15	5	7	2	0	0	0	4	4	6	10	0	3	9	0	1	8	6	0	3	2	4	6	0	8
k__Bacteria	p__Tenericutes	c__Mollicutes	o__RF39	f__	g__	s__	234959	8	0	0	0	7	0	0	23	57	0	0	0	51	29	6	0	0	0	0	4	28	30	0	1	0	55	89	0	12	3	14	14	0	0	0	0	1	0	0	35	30	0
k__Bacteria	p__Firmicutes	c__Clostridia	o__Clostridiales	f__Ruminococcaceae	g__	s__	235212	13	35	7	10	98	9	97	58	110	11	85	29	53	97	151	23	148	106	30	71	36	125	37	4	9	46	142	2	59	19	66	31	7	85	6	93	19	129	40	75	20	8
k__Bacteria	p__Firmicutes	c__Clostridia	o__Clostridiales	f__Clostridiaceae	g__Clostridium	s__	235424	5	0	1	1	1	1	0	3	2	1	0	0	3	4	5	3	5	1	2	2	3	2	5	1	4	2	6	4	2	1	3	0	12	7	1	0	1	1	5	0	1	3
k__Bacteria	p__Firmicutes	c__Clostridia	o__Clostridiales	f__Clostridiaceae	g__	s__	238205	1	1	2	3	2	6	1	5	2	21	9	7	2	2	6	6	2	4	3	4	2	8	12	6	5	0	8	2	1	11	7	11	18	6	9	6	2	3	6	2	6	14
k__Bacteria	p__Bacteroidetes	c__Bacteroidia	o__Bacteroidales	f__Prevotellaceae	g__Prevotella		248447	64	114	55	69	80	112	78	80	83	72	31	51	63	119	83	40	104	117	70	102	53	146	83	12	94	29	79	51	76	65	76	53	78	37	45	94	53	8	94	81	12	47
k__Bacteria	p__Firmicutes	c__Clostridia	o__Clostridiales	f__[Mogibacteriaceae]	g__Anaerovorax	s__	250414	1	13	3	17	8	4	17	24	13	3	4	11	11	3	3	7	6	5	6	5	11	3	8	2	12	9	6	6	1	8	2	2	1	2	1	5	6	4	2	1	2	5
k__Bacteria	p__Firmicutes	c__Clostridia	o__Clostridiales	f__Clostridiaceae	g__	s__	252144	1	0	0	0	1	0	0	0	0	2	5	0	2	0	2	0	1	0	0	0	1	0	2	4	0	0	3	0	5	13	3	0	10	11	0	2	1	2	1	1	0	0
k__Bacteria	p__Firmicutes	c__Clostridia	o__Clostridiales	f__Lachnospiraceae	g__Dorea	s__	253380	42	11	45	47	28	25	24	25	8	12	9	15	21	17	9	8	35	64	3	13	10	7	28	19	29	4	2	49	24	28	18	23	27	50	18	16	13	12	27	21	5	15
k__Bacteria	p__Firmicutes	c__Clostridia	o__Clostridiales	f__Ruminococcaceae	g__Oscillospira	s__	258725	1	4	2	1	3	0	8	1	1	4	7	7	4	5	2	3	2	7	4	1	2	2	4	6	0	3	0	4	2	11	4	0	1	6	3	4	0	1	5	2	0	1
k__Bacteria	p__Spirochaetes	c__Spirochaetes	o__Spirochaetales	f__Spirochaetaceae	g__Treponema	s__	259533	295	727	5	0	0	0	7	0	0	0	0	0	1049	0	0	0	0	0	0	0	424	0	0	0	0	0	0	1	237	60	1	0	0	0	0	0	0	1	0	0	0	0
k__Bacteria	p__Firmicutes	c__Clostridia	o__Clostridiales	f__Ruminococcaceae	g__	s__	261325	0	1	1	5	3	1	0	4	1	0	9	41	1	5	9	0	7	0	20	0	12	3	2	0	0	1	0	0	2	0	0	0	1	5	8	14	0	0	1	0	3	2
k__Bacteria	p__Firmicutes	c__Clostridia	o__Clostridiales	f__Ruminococcaceae	g__Ruminococcus	s__	262258	11	3	0	9	2	1	2	3	0	3	0	4	6	2	0	1	9	1	0	1	3	0	0	14	5	0	0	1	0	1	1	1	0	0	2	3	0	3	5	2	0	7
k__Bacteria	p__Firmicutes	c__Clostridia	o__Clostridiales	f__Peptococcaceae	g__rc4-4	s__	263895	15	27	54	50	23	19	37	14	21	11	21	29	30	18	46	17	23	13	13	15	22	51	52	30	5	18	3	42	7	11	23	3	9	8	44	15	20	1	19	15	36	40
k__Bacteria	p__Firmicutes	c__Clostridia	o__Clostridiales	f__	g__	s__	268730	0	18	9	1	10	7	34	3	7	9	3	0	10	7	4	1	1	5	5	0	3	0	7	8	1	1	0	4	2	12	5	0	0	1	0	11	0	5	8	1	1	4
k__Bacteria	p__Firmicutes	c__Clostridia	o__Clostridiales	f__Ruminococcaceae	g__Oscillospira	s__	269243	1	0	0	0	0	1	0	3	3	0	0	21	3	5	1	4	0	0	10	6	0	0	0	2	0	3	0	0	1	25	3	1	12	0	0	2	6	0	1	1	3	1
k__Bacteria	p__Cyanobacteria	c__4C0d-2	o__YS2	f__	g__	s__	269386	5	9	11	20	5	16	15	4	16	4	0	6	3	8	15	2	4	4	20	11	0	16	8	5	3	2	0	1	3	14	1	0	4	3	1	8	21	15	13	1	10	4
k__Bacteria	p__Firmicutes	c__Clostridia	o__Clostridiales	f__Ruminococcaceae	g__	s__	272899	5	3	9	4	4	9	4	3	0	14	0	8	1	17	4	3	8	3	3	1	1	1	0	0	3	0	2	2	5	1	0	1	4	1	2	0	0	11	0	0	2	0
k__Bacteria	p__Firmicutes	c__Clostridia	o__Clostridiales	f__Ruminococcaceae	g__Oscillospira	s__	272953	204	229	299	184	301	158	171	255	206	344	174	203	168	242	113	114	206	209	161	133	141	181	157	112	157	158	64	277	138	152	141	85	98	212	302	116	2	105	250	139	97	3
k__Bacteria	p__Firmicutes	c__Erysipelotrichi	o__Erysipelotrichales	f__Erysipelotrichaceae	g__RFN20	s__	277916	150	119	64	482	152	131	221	168	116	165	24	36	144	82	88	34	46	42	105	170	144	92	52	35	87	36	213	109	66	54	50	75	87	49	45	73	106	129	85	52	223	26
k__Bacteria	p__Cyanobacteria	c__4C0d-2	o__YS2	f__	g__	s__	278650	1	1	22	5	0	0	4	2	8	2	0	2	0	1	3	2	1	2	0	0	0	10	1	0	4	0	0	3	3	1	1	0	0	0	1	1	2	3	2	0	5	3
k__Bacteria	p__Cyanobacteria	c__4C0d-2	o__YS2	f__	g__	s__	279048	5	4	3	4	2	5	6	2	6	3	1	5	1	0	3	6	1	2	8	6	0	2	1	0	1	1	0	0	1	3	0	1	4	3	0	3	8	8	3	0	4	0
k__Bacteria	p__Firmicutes	c__Clostridia	o__Clostridiales	f__Ruminococcaceae	g__	s__	287544	4	3	9	3	8	5	10	10	6	7	7	3	4	3	7	2	1	1	1	1	5	8	8	4	4	2	14	2	11	10	9	15	8	21	13	7	5	8	6	4	1	1
k__Bacteria	p__Firmicutes	c__Clostridia	o__Clostridiales	f__Ruminococcaceae	g__	s__	287635	0	0	5	0	0	3	1	12	0	0	28	0	0	0	20	6	34	1	5	0	8	6	9	2	0	1	0	4	7	1	2	2	1	10	19	1	0	0	0	1	1	2
k__Bacteria	p__Firmicutes	c__Clostridia	o__Clostridiales	f__[Mogibacteriaceae]	g__	s__	287744	2	41	2	0	22	0	20	14	14	0	14	20	18	115	16	0	61	0	0	6	7	33	1	6	0	8	0	2	41	8	29	18	0	10	68	7	1	0	2	34	10	0
k__Bacteria	p__Cyanobacteria	c__4C0d-2	o__YS2	f__	g__	s__	287781	0	0	0	0	0	0	0	0	1	0	0	3	16	0	0	0	0	0	7	0	0	0	9	32	1	2	0	0	3	96	0	0	0	0	0	1	1	0	0	0	10	0
k__Bacteria	p__Firmicutes	c__Erysipelotrichi	o__Erysipelotrichales	f__Erysipelotrichaceae	g__	s__	287798	12	2	16	31	31	10	6	23	6	10	9	7	7	3	12	10	28	14	11	6	0	6	15	9	6	9	6	9	11	7	26	2	19	18	12	9	3	8	12	3	6	14
k__Bacteria	p__Firmicutes	c__Clostridia	o__Clostridiales	f__	g__	s__	287996	0	18	20	12	14	36	15	12	8	4	0	7	1	0	6	3	27	12	10	7	0	12	6	6	2	1	0	11	2	5	0	1	0	0	11	11	44	0	8	2	0	5
k__Bacteria	p__Firmicutes	c__Clostridia	o__Clostridiales	f__Lachnospiraceae	g__	s__	288049	0	11	15	15	0	61	24	4	20	24	4	12	30	0	23	0	3	11	11	0	16	13	0	1	0	41	0	9	0	0	0	0	0	0	24	6	0	0	23	0	19	34
k__Bacteria	p__Firmicutes	c__Clostridia	o__Clostridiales	f__Ruminococcaceae	g__	s__	288198	0	13	0	1	3	0	8	2	2	5	2	1	5	2	5	2	0	5	1	6	6	4	1	0	0	1	6	0	2	7	2	1	0	2	1	0	0	11	8	3	2	0
k__Bacteria	p__Firmicutes	c__Clostridia	o__Clostridiales	f__Ruminococcaceae	g__Ruminococcus	s__flavefaciens	288223	2	0	0	7	6	7	0	0	3	1	4	3	1	5	3	1	1	1	5	4	0	0	2	0	1	0	6	3	4	4	0	2	1	2	0	1	8	3	4	0	1	6
k__Bacteria	p__Bacteroidetes	c__Bacteroidia	o__Bacteroidales	f__Prevotellaceae	g__Prevotella	s__	288250	4	3	10	7	2	19	16	10	0	3	9	8	19	3	5	7	2	0	2	2	11	8	6	28	4	6	0	3	2	12	6	4	4	0	1	4	1	0	7	3	8	1
k__Bacteria	p__Verrucomicrobia	c__Verrucomicrobiae	o__Verrucomicrobiales	f__Verrucomicrobiaceae	g__Akkermansia	s__	288494	12	3	2	2	0	0	63	2	12	20	3	7	128	5	107	76	27	15	25	5	0	22	1250	87	13	210	0	7	2	3	0	7	3	0	5	183	52	0	10	6	22	50
k__Bacteria	p__Firmicutes	c__Clostridia	o__Clostridiales	f__	g__	s__	288615	0	0	1	0	0	0	22	0	13	0	3	0	11	26	73	0	0	0	0	8	25	12	0	1	0	0	0	0	15	2	8	1	0	0	0	7	0	0	0	7	7	0
k__Bacteria	p__Actinobacteria	c__Coriobacteriia	o__Coriobacteriales	f__Coriobacteriaceae	g__	s__	288683	18	25	72	29	14	16	11	21	19	12	11	42	20	13	22	22	31	20	21	6	30	46	34	2	29	6	15	42	14	7	10	3	24	18	14	7	22	30	20	11	13	62
k__Bacteria	p__Firmicutes	c__Clostridia	o__Clostridiales	f__Ruminococcaceae	g__	s__	288779	7	3	3	6	22	0	1	2	1	0	4	3	7	7	3	2	0	9	1	6	4	9	0	4	0	4	10	7	19	7	7	6	0	6	2	3	1	10	4	8	3	0
k__Bacteria	p__Firmicutes	c__Clostridia	o__Clostridiales	f__	g__	s__	288780	10	2	20	11	3	9	6	7	6	8	1	1	2	4	1	5	5	1	5	4	6	5	3	5	8	2	12	0	2	1	14	6	2	2	5	0	7	9	6	1	4	0
k__Bacteria	p__Spirochaetes	c__Spirochaetes	o__Spirochaetales	f__Spirochaetaceae	g__Treponema	s__	289070	849	6	1	736	635	939	5	1515	0	0	0	0	0	382	1	756	399	1598	659	1241	0	0	738	308	2295	1149	0	1	0	1	921	0	0	878	188	409	583	2	0	895	937	0
k__Bacteria	p__Firmicutes	c__Clostridia	o__Clostridiales	f__Lachnospiraceae	g__Epulopiscium	s__	289290	2	4	2	2	0	3	2	1	0	2	3	5	1	0	1	3	1	0	0	0	0	0	0	0	1	2	5	2	2	4	3	2	10	3	1	0	0	6	0	1	2	4
k__Bacteria	p__Verrucomicrobia	c__Verrucomicrobiae	o__Verrucomicrobiales	f__Verrucomicrobiaceae	g__Akkermansia	s__	289362	0	6	0	0	7	31	22	1	101	0	0	0	0	2	2	0	2	60	24	3	2	4	0	0	6	5	0	0	58	0	0	0	0	0	0	324	278	0	2	0	104	244
k__Bacteria	p__Bacteroidetes	c__Bacteroidia	o__Bacteroidales	f__[Paraprevotellaceae]	g__YRC22	s__	289468	15	0	0	32	46	76	34	32	67	135	0	51	35	249	1	0	0	16	179	4	0	0	11	0	0	0	94	4	163	0	6	7	0	0	0	201	124	0	29	4	23	154
k__Bacteria	p__TM7	c__TM7-3	o__CW040	f__F16	g__	s__	290144	54	89	47	47	16	78	80	138	48	50	1	59	55	49	49	88	39	70	54	58	3	51	116	13	42	1	200	76	22	147	43	28	134	50	11	134	78	74	119	42	21	31
k__Bacteria	p__Firmicutes	c__Clostridia	o__Clostridiales	f__Ruminococcaceae	g__Oscillospira	s__	290253	3	1	2	0	0	3	2	5	6	1	0	3	1	11	0	1	3	2	4	3	2	1	1	3	3	0	2	2	7	4	5	6	4	1	4	6	4	0	1	2	5	3
k__Bacteria	p__Firmicutes	c__Clostridia	o__Clostridiales	f__Ruminococcaceae	g__	s__	290322	2	0	4	0	10	0	0	1	1	0	15	8	7	13	1	5	0	5	0	11	8	0	1	4	0	0	4	0	5	2	12	0	0	0	0	1	0	7	0	9	8	0
k__Bacteria	p__WPS-2	c__	o__	f__	g__	s__	290370	17	0	0	30	1	0	7	1	14	0	4	15	8	2	18	19	4	2	3	20	5	6	0	3	5	8	57	9	3	24	19	2	7	46	0	0	8	3	6	10	4	26
k__Bacteria	p__Actinobacteria	c__Coriobacteriia	o__Coriobacteriales	f__Coriobacteriaceae	g__	s__	290804	5	3	3	7	6	5	3	5	2	2	2	8	1	4	6	8	6	8	7	7	2	6	4	7	10	6	7	5	2	6	6	7	4	1	4	5	2	29	6	4	8	16
k__Bacteria	p__Firmicutes	c__Clostridia	o__Clostridiales	f__Ruminococcaceae	g__	s__	290957	0	13	1	0	0	0	21	0	15	9	0	9	24	0	0	0	0	0	28	0	0	84	8	7	0	0	8	0	33	14	7	1	0	0	0	4	1	0	4	23	14	25
k__Bacteria	p__Firmicutes	c__Clostridia	o__Clostridiales	f__Ruminococcaceae	g__	s__	291054	43	10	2	6	18	25	10	9	16	11	0	8	2	14	11	4	14	27	15	10	0	0	5	4	15	0	1	13	39	1	24	1	3	8	0	29	19	7	20	3	1	26
k__Bacteria	p__Verrucomicrobia	c__Verruco-5	o__WCHB1-41	f__RFP12	g__	s__	291133	12	27	8	23	7	37	49	21	8	18	6	12	2	15	10	0	8	2	14	16	7	8	0	2	2	6	8	4	1	5	2	6	0	0	0	3	26	25	11	9	7	8
k__Bacteria	p__Spirochaetes	c__Spirochaetes	o__Spirochaetales	f__Spirochaetaceae	g__Treponema	s__	291158	44	5	15	0	66	9	10	0	2	0	23	3	2	14	55	24	7	2	3	14	2	8	0	0	9	0	117	17	6	3	106	48	53	36	17	0	10	129	2	7	0	6
k__Bacteria	p__Firmicutes	c__Clostridia	o__Clostridiales	f__Ruminococcaceae	g__	s__	291202	17	7	6	17	12	3	11	17	2	20	6	5	4	9	4	6	4	8	8	24	14	5	27	1	12	4	8	17	9	3	18	19	4	16	2	17	1	3	21	14	4	7
k__Bacteria	p__Firmicutes	c__Clostridia	o__Clostridiales	f__Ruminococcaceae	g__	s__	291206	15	105	82	45	15	43	89	37	14	35	28	46	54	70	30	26	24	15	111	31	32	45	143	60	21	56	48	39	40	46	25	14	21	3	8	36	103	31	93	26	53	119
k__Bacteria	p__Firmicutes	c__Clostridia	o__Clostridiales	f__	g__	s__	291494	2	5	2	4	6	9	3	5	2	6	11	2	9	4	17	14	3	3	1	9	9	10	3	7	7	5	2	3	4	0	6	1	2	1	10	4	4	1	11	2	0	14
k__Bacteria	p__Firmicutes	c__Clostridia	o__Clostridiales	f__Lachnospiraceae	g__Epulopiscium	s__	291710	2	0	4	5	0	0	0	3	1	1	2	4	7	1	2	6	2	0	0	0	0	0	0	2	2	1	0	1	0	4	4	2	4	3	2	1	0	2	2	0	2	3
k__Bacteria	p__Firmicutes	c__Clostridia	o__Clostridiales	f__Ruminococcaceae	g__	s__	292051	1	0	0	0	1	0	1	25	3	1	1	0	5	4	2	3	0	2	1	11	1	3	12	8	0	3	2	0	3	1	5	0	0	2	13	0	6	4	1	6	10	0
k__Bacteria	p__Verrucomicrobia	c__Verruco-5	o__WCHB1-41	f__RFP12	g__	s__	292180	65	33	66	30	73	24	19	65	10	30	35	35	23	46	16	55	58	22	30	94	78	27	33	16	28	60	39	46	26	14	29	20	39	31	46	8	22	20	30	14	46	19
k__Bacteria	p__Spirochaetes	c__Spirochaetes	o__Spirochaetales	f__Spirochaetaceae	g__Treponema	s__	292458	12	0	0	10	10	17	0	24	0	0	0	0	0	6	0	6	2	16	6	16	1	0	10	3	30	15	0	0	0	0	16	0	0	10	3	5	10	0	0	9	8	0
k__Bacteria	p__Firmicutes	c__Clostridia	o__Clostridiales	f__Ruminococcaceae	g__	s__	292585	8	1	15	1	7	4	12	3	7	9	3	3	5	14	0	1	3	3	2	6	12	7	1	1	2	0	0	4	7	2	4	1	6	1	8	3	1	1	7	7	5	0
k__Bacteria	p__Proteobacteria	c__Alphaproteobacteria	o__RF32	f__	g__	s__	292910	0	2	28	1	4	2	7	2	5	3	0	5	1	2	0	0	0	0	3	0	0	1	3	4	1	0	0	1	1	1	2	2	0	0	0	1	28	0	0	0	0	3
k__Bacteria	p__Bacteroidetes	c__Bacteroidia	o__Bacteroidales	f__S24-7	g__	s__	293013	504	326	264	259	213	355	712	377	407	308	417	212	351	309	425	148	204	182	363	321	844	187	393	878	193	203	19	466	210	167	241	109	121	587	373	396	200	254	295	294	318	210
k__Bacteria	p__Firmicutes	c__Clostridia	o__Clostridiales	f__Ruminococcaceae	g__	s__	293621	0	0	0	0	0	0	0	0	0	0	0	0	20	0	0	0	0	0	0	0	0	0	0	187	0	0	0	0	0	29	0	0	0	0	0	0	0	0	0	0	39	0
k__Bacteria	p__Verrucomicrobia	c__Verruco-5	o__WCHB1-41	f__RFP12	g__	s__	293682	3	10	18	6	0	2	13	13	6	11	0	4	5	4	2	7	6	6	2	4	5	15	9	0	0	20	0	5	5	2	1	1	5	4	0	0	6	8	5	1	4	0
k__Bacteria	p__Firmicutes	c__Clostridia	o__Clostridiales	f__Lachnospiraceae	g__	s__	293918	1	0	0	1	1	1	0	0	2	0	0	0	0	0	1	0	0	2	5	7	0	1	3	5	9	0	19	1	7	4	12	0	3	6	0	2	0	5	1	1	5	0
k__Bacteria	p__Cyanobacteria	c__4C0d-2	o__YS2	f__	g__	s__	294659	2	20	29	112	6	57	22	52	27	30	6	12	9	4	27	0	21	33	25	16	85	33	32	11	2	32	0	27	4	5	4	2	1	0	1	14	42	23	10	6	16	3
k__Bacteria	p__Firmicutes	c__Clostridia	o__Clostridiales	f__Ruminococcaceae	g__	s__	294747	4	11	8	0	5	0	23	4	6	2	5	2	14	24	3	2	0	11	0	6	8	9	6	4	1	4	7	3	8	4	6	2	2	3	2	8	2	8	11	5	3	1
k__Bacteria	p__Firmicutes	c__Clostridia	o__Clostridiales	f__Ruminococcaceae	g__	s__	295012	2	6	3	3	17	3	0	12	3	3	4	2	0	1	2	2	8	7	4	0	6	3	5	1	1	2	0	45	8	1	0	0	0	3	0	19	4	0	1	0	0	3
k__Bacteria	p__Proteobacteria	c__Alphaproteobacteria	o__RF32	f__	g__	s__	295180	16	2	39	5	0	7	2	18	2	0	2	0	0	2	14	8	65	0	0	3	0	8	3	18	1	9	3	2	2	2	2	1	2	1	0	0	11	12	1	6	18	0
k__Bacteria	p__Cyanobacteria	c__4C0d-2	o__YS2	f__	g__	s__	295815	5	0	0	0	1	2	59	0	2	0	1	8	26	0	14	0	0	0	2	0	13	0	8	3	0	1	0	3	15	7	0	0	0	0	0	0	3	14	0	0	0	0
k__Bacteria	p__Firmicutes	c__Clostridia	o__Clostridiales	f__	g__	s__	295861	12	11	24	13	11	6	15	9	12	5	8	3	15	10	7	1	3	13	2	9	6	8	8	3	1	13	0	9	7	4	6	3	2	7	8	19	2	5	20	7	7	5
k__Bacteria	p__Verrucomicrobia	c__Verruco-5	o__WCHB1-41	f__WCHB1-25	g__	s__	295878	18	14	37	14	20	2	4	10	18	1	22	2	29	0	70	64	43	18	19	8	0	27	2	24	70	16	2	14	5	73	16	3	20	6	56	11	12	3	16	12	17	83
k__Bacteria	p__Firmicutes	c__Clostridia	o__Clostridiales	f__	g__	s__	295935	2	6	3	6	12	2	5	11	1	3	3	2	1	2	11	19	1	18	11	1	7	2	10	0	3	2	1	5	4	0	0	3	2	3	12	10	2	4	1	1	11	12
k__Bacteria	p__Firmicutes	c__Clostridia	o__Clostridiales	f__Clostridiaceae	g__Clostridium	s__	296040	0	7	0	0	11	5	10	1	0	2	0	0	9	17	4	0	0	2	0	3	1	5	10	3	0	1	11	2	2	1	5	0	0	7	0	13	2	6	0	8	0	0
k__Bacteria	p__Proteobacteria	c__Alphaproteobacteria	o__RF32	f__	g__	s__	296064	6	12	5	0	2	0	4	1	0	0	0	0	0	1	0	0	0	0	0	1	0	4	1	0	0	0	0	0	0	3	0	1	2	0	0	0	5	13	1	0	0	0
k__Bacteria	p__Firmicutes	c__Clostridia	o__Clostridiales	f__Ruminococcaceae	g__	s__	296094	18	24	27	23	13	12	33	19	17	19	6	36	29	22	31	15	11	9	20	13	6	27	17	22	14	9	11	12	23	21	16	5	11	17	20	24	18	21	23	5	21	11
k__Bacteria	p__Cyanobacteria	c__4C0d-2	o__YS2	f__	g__	s__	296317	0	0	0	0	1	23	50	11	26	6	13	0	8	9	40	0	0	4	22	16	8	39	11	10	0	19	0	0	5	14	4	0	0	0	0	0	22	63	0	8	44	3
k__Bacteria	p__Bacteroidetes	c__Bacteroidia	o__Bacteroidales	f__Prevotellaceae	g__Prevotella	s__	296325	28	103	133	15	215	50	99	31	81	123	52	52	114	21	20	32	64	78	95	100	38	31	67	76	88	26	5	52	47	26	115	93	8	57	184	83	112	5	25	65	51	25
k__Bacteria	p__Spirochaetes	c__Spirochaetes	o__Spirochaetales	f__Spirochaetaceae	g__Treponema	s__	296406	0	0	0	0	0	0	0	0	0	0	0	0	0	0	0	0	0	0	1	1	0	0	0	1	1	1	0	0	0	0	0	0	0	1	0	0	0	0	0	0	0	0
k__Bacteria	p__Firmicutes	c__Clostridia	o__Clostridiales	f__Ruminococcaceae	g__	s__	296496	9	15	43	25	43	33	57	63	25	4	70	17	47	83	89	46	32	25	1	21	14	33	9	78	6	21	27	42	38	40	28	27	15	25	16	10	9	8	10	52	5	37
k__Bacteria	p__Firmicutes	c__Clostridia	o__Clostridiales	f__Peptococcaceae	g__rc4-4	s__	296726	6	8	7	18	4	8	4	7	11	9	2	23	8	2	11	4	2	1	8	8	10	3	0	1	2	2	0	8	1	3	4	0	5	3	10	8	17	1	6	2	16	7
k__Bacteria	p__Verrucomicrobia	c__Verruco-5	o__WCHB1-41	f__RFP12	g__	s__	296811	6	9	6	1	11	12	91	7	7	14	12	9	9	4	2	5	10	5	46	7	3	19	13	6	33	9	34	5	2	5	11	10	9	17	3	8	31	2	20	17	4	14
k__Bacteria	p__Firmicutes	c__Clostridia	o__Clostridiales	f__Clostridiaceae	g__	s__	296837	24	29	44	84	15	36	12	36	27	33	39	86	40	20	47	78	51	9	37	29	34	43	40	28	136	17	25	35	10	54	21	18	175	32	47	23	33	67	75	24	49	70
k__Bacteria	p__Firmicutes	c__Clostridia	o__Clostridiales	f__Clostridiaceae	g__Clostridium	s__	296900	8	0	5	0	3	2	1	3	1	1	0	3	7	6	3	0	0	17	1	4	2	1	0	4	0	0	0	1	15	2	5	2	0	7	0	3	3	3	5	32	9	0
k__Bacteria	p__Firmicutes	c__Clostridia	o__Clostridiales	f__Ruminococcaceae	g__	s__	296941	8	7	18	4	9	16	12	9	5	16	8	14	8	2	17	6	26	8	4	3	5	11	7	6	8	9	6	26	2	2	4	3	9	12	7	13	15	9	8	3	6	6
k__Bacteria	p__Spirochaetes	c__Spirochaetes	o__Spirochaetales	f__Spirochaetaceae	g__Treponema	s__	297140	31	16	35	34	18	15	88	23	33	24	8	7	1	31	7	0	17	12	70	2	17	2	15	1	32	0	1	45	8	11	22	17	82	0	1	17	31	4	29	1	5	78
k__Bacteria	p__Firmicutes	c__Clostridia	o__Clostridiales	f__	g__	s__	297268	0	6	2	4	1	0	5	7	0	4	0	2	0	1	2	0	0	0	0	0	3	1	1	2	3	1	3	0	0	1	2	2	2	0	0	0	2	5	1	0	0	0
k__Bacteria	p__Proteobacteria	c__Alphaproteobacteria	o__	f__	g__	s__	297362	0	0	1	0	2	0	7	0	4	0	0	0	2	0	9	2	0	0	0	0	6	0	0	3	0	4	0	2	4	6	1	0	0	0	0	2	0	1	0	0	0	6
k__Bacteria	p__Verrucomicrobia	c__Verruco-5	o__WCHB1-41	f__RFP12	g__	s__	297955	21	32	4	8	8	20	43	64	97	46	13	15	69	52	42	15	2	12	34	27	87	71	46	49	4	26	60	16	75	52	38	12	6	3	0	28	70	64	34	37	74	27
k__Bacteria	p__Firmicutes	c__Clostridia	o__Clostridiales	f__Ruminococcaceae	g__	s__	298141	2	8	0	0	3	0	3	1	0	9	1	0	2	0	1	1	0	0	0	3	2	0	4	0	0	0	5	0	1	7	0	1	0	0	0	0	0	0	0	4	1	0
k__Bacteria	p__Firmicutes	c__Clostridia	o__Clostridiales	f__Lachnospiraceae	g__	s__	298254	2	0	6	20	8	6	2	3	8	6	2	7	1	9	2	2	4	6	8	1	2	2	4	1	6	1	14	3	5	6	2	0	5	2	1	13	20	2	0	1	1	6
k__Bacteria	p__Bacteroidetes	c__Bacteroidia	o__Bacteroidales	f__	g__	s__	298358	320	344	364	261	191	240	354	351	251	211	124	190	451	205	157	126	176	381	278	247	447	244	369	381	318	333	6	308	304	227	210	164	455	167	158	300	283	362	899	340	295	229
k__Bacteria	p__Firmicutes	c__Clostridia	o__Clostridiales	f__Ruminococcaceae	g__	s__	298556	6	4	38	30	13	5	5	8	4	2	2	9	9	8	6	6	6	0	3	3	2	5	1	0	1	3	0	12	0	1	2	0	5	11	6	6	18	4	1	2	0	1
k__Bacteria	p__Firmicutes	c__Clostridia	o__Clostridiales	f__Ruminococcaceae	g__	s__	299012	5	4	1	0	0	10	9	3	2	7	2	3	2	0	3	0	5	0	0	4	12	0	4	0	1	1	0	2	0	0	0	0	0	0	3	3	16	5	4	1	1	0
k__Bacteria	p__Firmicutes	c__Clostridia	o__Clostridiales	f__	g__	s__	299179	25	394	233	61	2	282	297	61	2	170	1	36	46	57	37	91	54	13	77	175	62	440	61	55	107	3	0	11	0	42	3	107	28	3	22	54	198	28	116	92	37	10
k__Bacteria	p__Firmicutes	c__Clostridia	o__Clostridiales	f__	g__	s__	299306	13	25	13	9	20	25	15	6	11	12	10	20	18	8	12	11	10	7	10	7	18	6	14	12	14	11	3	9	25	8	8	10	11	3	7	19	6	5	13	9	21	16
k__Bacteria	p__Firmicutes	c__Clostridia	o__Clostridiales	f__Ruminococcaceae	g__	s__	299441	63	4	2	4	13	10	8	10	5	17	19	11	4	12	6	12	14	14	12	8	8	4	5	1	11	1	8	30	24	4	7	5	16	13	9	16	4	4	29	1	3	1
k__Bacteria	p__Bacteroidetes	c__Bacteroidia	o__Bacteroidales	f__	g__	s__	299713	5	6	9	7	8	10	4	9	2	7	2	4	1	6	6	7	10	4	8	3	11	10	9	4	4	11	0	6	5	5	4	3	10	3	0	5	15	4	11	2	3	4
k__Bacteria	p__Firmicutes	c__Clostridia	o__Clostridiales	f__	g__	s__	299807	3	0	3	16	0	2	0	4	5	0	0	3	0	0	0	0	0	7	2	1	0	0	0	0	0	0	0	4	15	8	0	0	3	16	0	7	0	26	0	1	0	1
k__Bacteria	p__Firmicutes	c__Clostridia	o__Clostridiales	f__Ruminococcaceae	g__	s__	299992	3	3	4	2	5	0	6	8	5	7	9	1	4	6	1	1	7	5	1	2	2	5	5	3	0	3	0	1	4	1	5	0	0	4	7	3	1	3	7	6	5	0
k__Bacteria	p__Firmicutes	c__Clostridia	o__Clostridiales	f__Ruminococcaceae	g__	s__	300041	2	9	0	0	10	0	9	2	3	3	2	1	11	5	6	4	2	6	0	1	0	10	1	3	2	3	6	2	7	5	9	3	1	2	0	0	1	4	11	4	4	3
k__Bacteria	p__Firmicutes	c__Clostridia	o__Clostridiales	f__Ruminococcaceae	g__	s__	300123	25	51	67	142	18	12	41	26	28	42	17	19	26	18	39	15	41	26	27	24	19	70	21	43	16	9	0	48	11	54	18	11	14	25	10	16	44	38	13	40	29	26
k__Bacteria	p__Firmicutes	c__Clostridia	o__Clostridiales	f__Ruminococcaceae	g__	s__	300408	0	1	4	4	2	0	2	2	0	4	1	3	3	1	2	2	3	5	4	3	2	0	3	2	2	2	2	4	3	8	1	0	2	2	1	5	4	2	5	0	1	4
k__Bacteria	p__Firmicutes	c__Clostridia	o__Clostridiales	f__Ruminococcaceae	g__	s__	300458	50	6	408	1	48	19	31	5	5	3	28	0	12	37	16	4	0	35	8	7	11	7	4	5	3	6	17	9	19	9	5	10	16	37	14	23	8	9	15	6	0	1
k__Bacteria	p__Firmicutes	c__Clostridia	o__Clostridiales	f__Clostridiaceae	g__Clostridium	s__	300487	1	2	9	5	6	6	8	10	4	1	5	5	10	6	20	12	3	4	9	3	5	9	33	15	13	8	1	10	8	10	9	5	8	9	15	2	5	9	27	5	6	17
k__Bacteria	p__Firmicutes	c__Clostridia	o__Clostridiales	f__Ruminococcaceae	g__Ruminococcus	s__	300644	3	0	2	9	7	7	1	4	0	3	1	2	1	1	3	3	11	1	6	1	0	2	0	5	6	1	0	7	5	2	0	1	0	6	1	2	2	0	0	0	1	1
k__Bacteria	p__Firmicutes	c__Clostridia	o__Clostridiales	f__	g__	s__	300809	0	0	0	0	0	0	0	0	1	0	0	0	4	0	5	0	0	0	0	2	0	0	0	6	0	2	1	0	1	1	0	0	0	0	0	3	0	0	0	1	7	9
k__Bacteria	p__Bacteroidetes	c__Bacteroidia	o__Bacteroidales	f__[Paraprevotellaceae]	g__CF231	s__	300853	341	174	796	293	443	687	373	429	463	460	323	167	308	570	556	304	732	239	369	562	312	518	409	590	432	256	572	872	377	339	502	502	316	846	374	220	419	134	375	745	247	231
k__Bacteria	p__Bacteroidetes	c__Bacteroidia	o__Bacteroidales	f__Prevotellaceae	g__Prevotella	s__	300859	14	5	62	11	22	5	0	17	22	8	33	2	0	23	13	15	58	2	7	3	2	11	16	2	4	4	18	18	1	27	38	15	7	47	9	16	9	7	3	7	8	8
k__Bacteria	p__Firmicutes	c__Clostridia	o__Clostridiales	f__	g__	s__	300990	0	1	7	6	0	0	2	5	1	5	0	5	1	1	1	0	1	1	2	0	0	0	0	0	0	0	0	3	5	2	0	0	0	13	2	5	1	10	0	0	0	0
k__Bacteria	p__Firmicutes	c__Clostridia	o__Clostridiales	f__	g__	s__	301012	0	10	0	1	10	12	12	0	2	12	0	17	6	2	0	0	0	1	42	0	2	0	15	3	1	1	0	0	3	0	0	0	0	0	0	21	4	8	10	0	7	52
k__Bacteria	p__Tenericutes	c__Mollicutes	o__RF39	f__	g__	s__	301109	0	15	2	0	1	2	3	4	4	6	1	3	5	2	5	7	6	5	0	6	0	2	15	2	0	3	0	10	0	0	2	0	9	13	7	5	0	2	1	3	1	5
k__Bacteria	p__Bacteroidetes	c__Bacteroidia	o__Bacteroidales	f__Prevotellaceae	g__Prevotella	s__	301251	224	138	159	67	146	79	119	86	134	192	116	178	29	151	159	125	352	121	189	258	65	56	47	231	167	44	13	117	121	156	292	119	118	259	94	40	47	47	90	217	21	203
k__Bacteria	p__Firmicutes	c__Clostridia	o__Clostridiales	f__Ruminococcaceae	g__	s__	301325	6	12	0	55	6	22	3	2	1	3	0	13	2	0	2	0	0	2	16	0	7	1	17	10	20	9	1	0	2	2	9	3	0	0	0	2	33	4	6	1	3	1
k__Bacteria	p__Firmicutes	c__Clostridia	o__Clostridiales	f__Ruminococcaceae	g__	s__	301386	31	36	58	52	30	31	15	10	23	45	13	35	44	6	30	27	42	32	22	27	6	20	15	24	11	11	0	36	25	41	25	8	11	13	4	34	55	11	18	19	23	17
k__Bacteria	p__Firmicutes	c__Clostridia	o__Clostridiales	f__	g__	s__	301464	0	0	0	0	0	0	0	0	32	0	0	0	9	5	6	0	0	0	0	1	0	5	0	1	0	0	2	0	3	13	1	0	0	0	0	0	0	0	0	0	30	0
k__Bacteria	p__Verrucomicrobia	c__Verruco-5	o__WCHB1-41	f__RFP12	g__	s__	301621	0	0	0	0	0	0	0	0	5	0	0	0	1	38	18	0	0	0	11	4	14	4	14	2	0	0	5	0	11	4	7	0	0	0	0	4	14	6	1	3	5	0
k__Bacteria	p__Cyanobacteria	c__4C0d-2	o__YS2	f__	g__	s__	301639	0	1	7	10	0	3	0	0	0	3	0	1	1	3	0	0	0	3	0	0	0	1	0	0	0	0	6	5	1	2	3	1	0	0	0	1	2	2	0	2	0	0
k__Bacteria	p__Firmicutes	c__Clostridia	o__Clostridiales	f__Ruminococcaceae	g__	s__	302144	16	1	1	1	28	5	1	1	24	35	35	9	6	21	47	17	5	13	4	52	9	25	4	22	2	4	22	21	20	4	31	16	1	53	19	4	0	13	14	31	0	11
k__Bacteria	p__Firmicutes	c__Clostridia	o__Clostridiales	f__[Mogibacteriaceae]	g__	s__	302433	30	20	80	169	14	42	8	34	7	33	16	22	11	4	42	25	27	22	39	17	17	29	57	8	24	25	2	53	8	10	18	15	43	44	46	12	37	66	18	17	31	77
k__Bacteria	p__Verrucomicrobia	c__Verrucomicrobiae	o__Verrucomicrobiales	f__Verrucomicrobiaceae	g__Akkermansia	s__	302501	0	0	3	0	0	0	0	2	2	5	0	274	2	1	0	0	0	0	0	0	0	1	0	0	0	2	0	0	9	0	0	1	0	2	0	0	6	0	0	0	0	0
k__Bacteria	p__Verrucomicrobia	c__Verruco-5	o__WCHB1-41	f__RFP12	g__	s__	302547	8	11	4	0	3	9	8	2	2	2	4	2	5	4	1	7	3	3	1	2	1	4	1	0	6	0	3	2	0	0	6	2	3	26	14	4	6	4	11	3	2	2
k__Bacteria	p__Firmicutes	c__Clostridia	o__Clostridiales	f__Clostridiaceae	g__Clostridium	s__	302632	5	1	13	6	4	2	3	2	5	0	0	6	3	2	3	11	4	9	5	0	2	6	2	0	0	4	0	4	17	2	0	0	3	2	3	4	4	0	1	3	1	0
k__Bacteria	p__Firmicutes	c__Clostridia	o__Clostridiales	f__Ruminococcaceae	g__	s__	302809	2	4	6	9	3	0	0	4	2	0	1	0	5	2	5	0	0	6	3	0	5	1	1	4	0	1	9	0	3	4	2	1	0	0	9	3	0	8	5	6	1	0
k__Bacteria	p__Cyanobacteria	c__4C0d-2	o__YS2	f__	g__	s__	302878	11	7	29	115	6	36	61	11	29	14	0	15	4	38	0	12	124	16	26	17	0	55	2	16	1	2	0	20	8	3	3	0	8	0	11	26	23	0	0	2	31	1
k__Bacteria	p__Firmicutes	c__Clostridia	o__Clostridiales	f__Clostridiaceae	g__SMB53	s__	302932	4	2	6	2	2	6	2	1	3	2	5	3	1	6	5	5	11	1	1	1	3	3	4	4	3	1	6	3	0	0	1	1	11	5	4	0	4	1	10	2	1	6
k__Bacteria	p__Firmicutes	c__Clostridia	o__Clostridiales	f__Ruminococcaceae	g__	s__	303213	5	28	3	2	7	5	15	9	1	5	2	10	5	4	4	0	4	8	4	0	11	3	3	5	1	1	0	7	8	3	0	5	3	0	10	39	5	0	7	3	2	52
k__Bacteria	p__Firmicutes	c__Clostridia	o__Clostridiales	f__Ruminococcaceae	g__	s__	304531	0	0	0	0	0	0	0	0	10	0	6	0	37	0	19	0	0	0	5	18	1	24	0	43	0	0	69	0	0	30	3	0	0	1	0	0	12	2	1	6	14	0
k__Bacteria	p__Bacteroidetes	c__Bacteroidia	o__Bacteroidales	f__RF16	g__	s__	305099	2	25	102	29	27	4	9	15	27	12	10	42	7	2	11	30	17	18	21	5	18	13	11	1	24	5	0	6	41	3	3	9	7	0	90	56	19	0	6	7	55	9
k__Bacteria	p__Firmicutes	c__Clostridia	o__Clostridiales	f__Clostridiaceae	g__	s__	305441	19	8	2	3	4	6	5	5	8	24	22	3	7	5	12	2	6	7	8	10	9	11	36	36	15	1	9	11	9	17	6	23	17	17	16	7	2	5	10	7	7	21
k__Bacteria	p__Firmicutes	c__Clostridia	o__Clostridiales	f__Lachnospiraceae	g__Coprococcus	s__	307722	6	5	31	5	0	8	4	3	0	2	1	2	2	5	21	8	4	3	2	0	1	11	2	3	2	1	0	22	1	0	10	0	0	0	7	7	14	0	5	0	2	2
k__Bacteria	p__Firmicutes	c__Clostridia	o__Clostridiales	f__Ruminococcaceae	g__	s__	307900	0	0	0	0	0	1	14	4	3	0	5	2	8	6	20	1	0	0	0	3	7	9	2	11	0	5	0	1	2	8	3	0	0	0	2	4	2	10	0	0	4	0
k__Bacteria	p__Firmicutes	c__Clostridia	o__Clostridiales	f__Ruminococcaceae	g__	s__	308706	8	1	2	2	2	3	4	2	9	2	4	2	17	4	1	1	2	3	0	0	6	19	11	7	1	3	0	4	4	4	10	2	1	3	4	5	10	8	9	1	2	4
k__Bacteria	p__Firmicutes	c__Clostridia	o__Clostridiales	f__Ruminococcaceae	g__Ruminococcus	s__	308786	12	18	24	0	6	4	33	0	5	7	3	16	24	6	2	3	1	5	12	2	3	9	8	7	3	1	10	11	15	48	9	3	5	3	2	0	3	1	3	5	7	31
k__Bacteria	p__Firmicutes	c__Clostridia	o__Clostridiales	f__Christensenellaceae	g__	s__	308912	0	4	2	2	132	2	22	39	25	3	14	15	42	31	92	7	4	9	4	29	11	28	32	42	1	6	34	0	7	50	32	7	1	73	9	1	3	195	4	16	13	17
k__Bacteria	p__Firmicutes	c__Clostridia	o__Clostridiales	f__	g__	s__	309441	1	3	7	2	0	3	1	3	1	0	0	0	2	1	3	2	12	7	0	1	2	8	7	2	0	0	0	4	3	7	2	1	2	1	1	4	2	9	5	1	3	3
k__Bacteria	p__Spirochaetes	c__Spirochaetes	o__Spirochaetales	f__Spirochaetaceae	g__Treponema	s__	309470	11	11	167	15	35	2	27	20	26	5	4	33	3	13	30	6	38	6	1	13	38	2	24	10	19	6	286	9	20	29	31	55	21	196	13	11	26	16	1	28	11	30
k__Bacteria	p__Firmicutes	c__Clostridia	o__Clostridiales	f__	g__	s__	311009	10	6	3	4	4	14	10	4	7	5	2	13	1	3	3	10	5	0	2	4	5	9	0	10	9	1	7	1	0	4	3	4	6	3	3	5	2	7	4	1	11	13
k__Bacteria	p__Proteobacteria	c__Epsilonproteobacteria	o__Campylobacterales	f__Helicobacteraceae	g__Flexispira		311173	8	9	16	113	5	15	28	12	17	113	17	7	2	1	61	20	18	3	60	14	10	14	8	2	36	153	4	38	2	10	20	5	14	6	11	10	11	22	4	31	2	25
k__Bacteria	p__Firmicutes	c__Clostridia	o__Clostridiales	f__Veillonellaceae	g__Selenomonas	s__	311471	9	6	0	1	3	0	4	4	0	4	0	1	0	1	0	0	0	1	2	0	0	2	2	0	0	0	1	3	0	0	0	1	2	70	0	3	0	0	1	0	8	2
k__Bacteria	p__Firmicutes	c__Clostridia	o__Clostridiales	f__Ruminococcaceae	g__Oscillospira	s__	311718	35	60	29	34	39	47	46	22	24	29	51	29	52	36	33	26	29	18	28	34	24	17	35	72	27	25	25	33	28	34	46	44	28	45	50	21	3	36	72	42	16	1
k__Bacteria	p__Firmicutes	c__Clostridia	o__Clostridiales	f__Ruminococcaceae	g__	s__	312628	56	166	17	69	202	4	40	63	254	64	156	66	389	156	129	7	31	174	7	79	212	259	84	267	2	58	93	5	43	433	159	80	1	50	104	62	7	119	46	241	158	0
k__Bacteria	p__Firmicutes	c__Clostridia	o__Clostridiales	f__[Tissierellaceae]	g__Tepidimicrobium	s__	312984	0	0	0	0	0	0	0	0	0	0	0	0	0	0	0	0	0	0	0	0	0	0	0	0	0	0	0	0	0	0	0	0	0	0	0	0	0	0	0	0	0	0
k__Bacteria	p__Firmicutes	c__Clostridia	o__Clostridiales	f__Ruminococcaceae	g__	s__	313452	55	70	52	91	83	65	86	56	33	121	20	67	115	74	69	52	35	72	69	54	48	50	57	58	79	8	25	46	99	48	143	48	87	45	75	71	95	69	70	90	46	161
k__Bacteria	p__Firmicutes	c__Clostridia	o__Clostridiales	f__	g__	s__	314703	1	2	0	0	3	7	6	7	11	2	0	5	4	4	11	7	13	2	1	4	4	10	0	0	0	12	0	2	1	1	0	0	0	0	5	0	0	0	39	0	0	0
k__Bacteria	p__Bacteroidetes	c__Bacteroidia	o__Bacteroidales	f__[Paraprevotellaceae]	g__YRC22	s__	315271	10	0	0	27	76	255	49	70	139	221	0	116	78	97	0	0	0	22	53	7	0	1	2	0	0	0	239	5	445	0	9	6	5	0	0	243	55	0	37	13	2	104
k__Bacteria	p__Firmicutes	c__Clostridia	o__Clostridiales	f__Ruminococcaceae	g__	s__	315852	12	5	4	2	10	9	14	6	9	5	4	46	9	3	7	6	7	4	18	4	2	11	5	1	0	1	8	16	15	7	36	2	6	11	4	5	5	9	9	16	7	0
k__Bacteria	p__Firmicutes	c__Clostridia	o__Clostridiales	f__	g__	s__	317515	17	11	24	25	6	4	9	11	2	11	3	7	8	8	11	16	18	13	5	3	13	20	10	4	19	17	10	16	7	8	14	4	37	8	17	23	2	24	7	11	18	1
k__Bacteria	p__Firmicutes	c__Clostridia	o__Clostridiales	f__	g__	s__	318470	3	4	37	25	19	17	8	11	1	12	5	78	5	11	11	4	26	11	9	2	9	11	7	0	1	6	0	34	4	3	4	0	3	12	5	29	36	0	0	4	1	19
k__Bacteria	p__Firmicutes	c__Clostridia	o__Clostridiales	f__Ruminococcaceae	g__Ruminococcus	s__	318928	7	10	8	39	7	6	7	7	9	3	4	21	4	8	9	1	6	3	7	2	1	5	13	0	6	3	2	4	0	2	2	0	5	2	16	5	14	3	0	4	6	6
k__Bacteria	p__Firmicutes	c__Clostridia	o__Clostridiales	f__Ruminococcaceae	g__	s__	319316	1	0	11	0	1	0	2	0	0	0	1	0	6	0	1	3	1	1	7	0	7	3	3	1	3	0	0	3	9	3	1	0	2	1	2	0	1	1	2	3	5	0
k__Bacteria	p__Firmicutes	c__Clostridia	o__Clostridiales	f__Ruminococcaceae	g__	s__	319506	2	7	13	3	5	5	10	2	7	4	8	3	11	0	3	1	10	2	11	1	6	1	8	1	8	9	0	0	13	0	0	1	0	0	8	10	2	0	4	0	3	12
k__Bacteria	p__Cyanobacteria	c__4C0d-2	o__YS2	f__	g__	s__	320915	1	5	16	15	0	11	9	9	8	2	0	1	6	6	1	3	2	5	2	1	0	9	2	0	3	1	0	4	2	6	3	1	5	0	0	8	24	17	2	0	4	0
k__Bacteria	p__Firmicutes	c__Clostridia	o__Clostridiales	f__Ruminococcaceae	g__Oscillospira	s__	321825	18	20	34	35	48	14	57	44	27	43	12	58	32	33	8	18	25	35	27	23	19	27	21	11	31	28	2	34	43	15	26	11	9	12	30	64	135	2	15	15	33	125
k__Bacteria	p__Firmicutes	c__Clostridia	o__Clostridiales	f__Ruminococcaceae	g__	s__	321960	137	261	44	84	192	81	204	51	108	44	65	98	110	152	59	61	54	152	179	18	52	68	53	32	87	64	34	221	169	36	23	21	127	35	52	934	71	41	138	89	45	63
k__Bacteria	p__Firmicutes	c__Clostridia	o__Clostridiales	f__Ruminococcaceae	g__	s__	322004	71	32	173	84	41	52	58	138	45	72	70	91	139	87	11	72	28	99	25	12	98	58	130	405	54	13	1	85	19	130	77	14	81	14	95	75	40	25	82	83	52	124
k__Bacteria	p__Firmicutes	c__Clostridia	o__Clostridiales	f__Lachnospiraceae	g__	s__	322062	6	4	13	6	1	1	7	6	2	1	2	4	0	2	5	5	4	2	3	3	2	5	11	8	7	4	4	6	4	5	2	1	3	8	5	4	7	13	7	16	5	1
k__Bacteria	p__Firmicutes	c__Clostridia	o__Clostridiales	f__Lachnospiraceae	g__Coprococcus	s__	322231	17	17	42	33	20	34	22	31	26	18	7	32	22	14	14	11	30	8	14	6	36	23	35	6	25	6	0	45	63	3	14	0	13	9	15	30	51	5	8	0	14	25
k__Bacteria	p__Firmicutes	c__Clostridia	o__Clostridiales	f__Ruminococcaceae	g__	s__	322282	7	1	3	2	12	7	4	9	3	0	5	3	2	20	26	3	0	14	1	15	3	5	4	5	5	0	62	1	22	6	31	21	11	5	4	1	2	8	11	7	2	0
k__Bacteria	p__Firmicutes	c__Clostridia	o__Clostridiales	f__Ruminococcaceae	g__Ruminococcus	s__	322931	2	7	1	7	7	11	6	1	4	9	0	10	15	1	2	8	8	9	6	3	5	2	4	4	5	4	1	12	6	9	3	0	0	2	2	4	12	3	4	4	4	11
k__Bacteria	p__Firmicutes	c__Clostridia	o__Clostridiales	f__Lachnospiraceae	g__	s__	323106	0	2	11	16	1	5	6	4	1	0	1	23	3	7	2	1	9	4	1	4	4	9	1	0	1	2	0	11	0	3	3	0	1	2	0	3	6	0	1	0	1	2
k__Bacteria	p__Firmicutes	c__Clostridia	o__Clostridiales	f__Ruminococcaceae	g__	s__	323481	0	0	0	0	0	0	6	2	18	1	1	0	4	1	0	0	0	1	0	1	1	2	0	6	0	1	0	0	1	5	5	0	0	0	0	1	0	1	3	0	3	0
k__Bacteria	p__Firmicutes	c__Clostridia	o__Clostridiales	f__	g__	s__	323818	5	9	8	0	4	1	1	7	4	5	0	2	2	9	7	1	6	10	5	2	0	4	4	2	0	0	0	2	9	9	4	0	2	2	0	4	4	11	7	3	0	10
k__Bacteria	p__Firmicutes	c__Clostridia	o__Clostridiales	f__	g__	s__	324112	0	7	7	8	2	7	8	3	5	4	1	3	0	2	3	0	2	0	4	4	3	6	1	0	1	2	9	1	1	2	4	3	1	5	0	1	9	13	2	0	2	2
k__Bacteria	p__Firmicutes	c__Clostridia	o__Clostridiales	f__Ruminococcaceae	g__	s__	324244	25	34	9	26	48	56	26	26	25	26	31	28	35	39	44	27	67	33	29	39	18	24	21	51	26	18	49	20	59	28	34	23	40	16	30	28	14	38	30	27	46	100
k__Bacteria	p__Bacteroidetes	c__Bacteroidia	o__Bacteroidales	f__Prevotellaceae	g__Prevotella	s__	324283	0	0	0	39	0	0	0	0	0	0	0	0	0	0	0	0	0	0	0	2	0	0	0	0	0	0	1447	0	1	0	0	0	7	86	0	0	0	15	0	76	0	0
k__Bacteria	p__Firmicutes	c__Clostridia	o__Clostridiales	f__	g__	s__	325213	0	7	4	7	0	0	6	6	1	0	3	2	12	0	0	4	1	0	0	1	4	2	2	1	4	0	6	5	3	1	1	0	0	0	0	0	2	2	2	2	7	11
k__Bacteria	p__Firmicutes	c__Clostridia	o__Clostridiales	f__Christensenellaceae	g__	s__	325254	0	0	0	1	0	0	2	0	3	0	37	0	85	257	179	0	1	0	1	90	23	225	0	14	0	2	4	0	617	0	475	0	0	1	0	1	29	20	0	23	5	0
k__Bacteria	p__Firmicutes	c__Clostridia	o__Clostridiales	f__Clostridiaceae	g__	s__	325419	4	6	10	13	10	6	0	16	8	10	12	11	10	13	17	21	20	7	12	13	7	10	10	16	11	9	11	12	3	22	21	3	35	16	19	7	6	22	27	7	8	10
k__Bacteria	p__Firmicutes	c__Clostridia	o__Clostridiales	f__Ruminococcaceae	g__	s__	325842	2	6	1	45	1	2	7	1	7	0	4	9	2	7	0	2	4	0	6	1	4	3	0	2	5	1	0	4	6	3	2	12	14	1	5	4	5	1	3	4	2	5
k__Bacteria	p__Firmicutes	c__Clostridia	o__Clostridiales	f__	g__	s__	326013	7	11	7	5	4	13	19	12	3	9	4	6	11	1	53	18	1	9	11	5	0	19	6	14	5	1	0	14	4	10	3	0	3	1	3	24	7	0	28	2	2	8
k__Bacteria	p__Firmicutes	c__Clostridia	o__Clostridiales	f__Ruminococcaceae	g__	s__	326265	14	0	0	0	17	0	0	9	12	0	17	2	1	5	1	0	0	0	0	9	20	36	0	1	0	2	13	0	6	3	14	4	0	0	1	0	0	1	0	9	4	1
k__Bacteria	p__Firmicutes	c__Clostridia	o__Clostridiales	f__	g__	s__	326271	0	1	0	4	2	3	0	1	0	3	1	2	0	1	3	3	0	2	2	6	0	1	1	4	3	0	0	2	0	0	2	2	2	2	0	5	0	0	0	0	4	3
k__Bacteria	p__Firmicutes	c__Clostridia	o__Clostridiales	f__Ruminococcaceae	g__	s__	326348	5	10	39	0	30	0	10	0	39	1	107	0	48	36	59	22	1	5	20	24	19	31	13	14	15	5	2	2	9	32	8	3	21	10	5	3	3	42	31	33	3	28
k__Bacteria	p__Firmicutes	c__Clostridia	o__Clostridiales	f__	g__	s__	327282	48	33	36	28	11	66	80	35	29	29	2	26	19	25	137	69	28	31	87	18	1	52	25	21	14	0	0	45	29	58	19	1	23	11	10	75	33	2	158	13	17	20
k__Bacteria	p__Firmicutes	c__Clostridia	o__Clostridiales	f__Lachnospiraceae	g__Epulopiscium	s__	328103	4	6	8	25	3	7	5	15	6	3	4	7	5	6	17	11	16	3	12	10	7	5	13	2	31	3	0	4	2	6	6	7	28	8	10	5	2	38	17	7	9	11
k__Bacteria	p__Firmicutes	c__Bacilli	o__Lactobacillales	f__Streptococcaceae	g__Streptococcus	s__	328458	18	4	2	0	3	4	8	4	4	13	2	0	5	0	25	0	8	0	1	20	17	6	35	0	0	0	5	17	3	2	4	0	5	6	61	15	1	0	6	0	3	0
k__Bacteria	p__Firmicutes	c__Clostridia	o__Clostridiales	f__Ruminococcaceae	g__	s__	328671	4	18	9	5	8	5	7	10	9	14	9	5	6	6	12	8	9	3	9	4	12	5	8	9	7	7	8	7	7	8	7	4	6	10	8	10	11	2	6	6	7	21
k__Bacteria	p__Tenericutes	c__Mollicutes	o__RF39	f__	g__	s__	329032	0	8	2	5	4	0	2	5	4	1	3	3	5	3	3	3	9	2	0	1	0	6	0	0	1	0	0	0	0	2	2	3	5	7	0	5	1	5	14	0	0	10
k__Bacteria	p__Firmicutes	c__Clostridia	o__Clostridiales	f__Ruminococcaceae	g__	s__	329271	0	0	24	0	0	9	5	14	0	10	16	0	0	0	11	11	51	0	0	0	6	14	9	3	0	18	0	63	0	0	0	0	0	0	27	1	0	0	2	0	5	1
k__Bacteria	p__Firmicutes	c__Clostridia	o__Clostridiales	f__Ruminococcaceae	g__Oscillospira	s__	329790	14	11	18	8	10	10	19	7	8	14	18	11	11	4	15	5	7	16	5	11	7	11	12	3	20	9	14	8	4	2	11	7	15	6	9	12	6	13	29	6	6	4
k__Bacteria	p__Firmicutes	c__Clostridia	o__Clostridiales	f__Clostridiaceae	g__	s__	330532	3	7	1	4	3	2	7	0	0	2	1	1	2	2	2	1	0	0	3	1	0	3	3	2	3	1	2	1	1	1	1	1	0	0	0	0	0	3	4	4	11	0
k__Bacteria	p__Firmicutes	c__Clostridia	o__Clostridiales	f__Ruminococcaceae	g__	s__	330899	5	22	20	37	24	38	32	7	22	16	0	6	1	2	22	19	14	2	11	22	37	7	6	5	19	11	8	10	15	12	8	20	2	1	4	3	18	34	10	10	16	5
k__Bacteria	p__Firmicutes	c__Clostridia	o__Clostridiales	f__Lachnospiraceae	g__	s__	330992	10	5	2	5	2	5	6	9	6	0	1	2	3	5	1	0	0	2	13	0	0	2	3	0	3	22	0	2	6	0	0	1	0	1	2	38	6	0	22	3	19	6
k__Bacteria	p__Firmicutes	c__Clostridia	o__Clostridiales	f__	g__	s__	331618	0	2	8	6	1	6	11	0	3	6	1	0	2	0	0	1	1	3	0	0	4	5	0	1	0	2	0	4	5	0	0	0	0	0	0	10	6	0	0	0	4	12
k__Bacteria	p__Firmicutes	c__Clostridia	o__Clostridiales	f__Lachnospiraceae	g__Lachnospira	s__	332163	1	2	16	10	6	2	5	1	3	1	1	5	1	3	4	1	1	5	0	1	2	4	0	3	4	5	1	1	0	4	3	1	6	1	0	3	9	4	2	0	5	2
k__Bacteria	p__Firmicutes	c__Clostridia	o__Clostridiales	f__Ruminococcaceae	g__Ruminococcus	s__	333195	12	20	0	18	53	73	37	11	8	22	0	15	29	24	5	1	0	14	24	13	3	0	9	48	17	0	12	0	18	1	36	8	0	2	1	22	114	10	15	6	16	54
k__Bacteria	p__Firmicutes	c__Clostridia	o__Clostridiales	f__Ruminococcaceae	g__	s__	333352	9	16	14	1	1	3	6	10	3	5	0	1	1	1	1	0	13	2	5	2	0	3	4	1	5	1	0	3	6	4	0	0	6	3	4	5	10	5	1	3	3	0
k__Bacteria	p__Firmicutes	c__Clostridia	o__Clostridiales	f__	g__	s__	333360	1	2	15	8	1	3	2	6	3	0	5	4	3	1	1	3	12	0	1	0	0	0	8	0	0	0	0	4	1	0	0	2	0	0	5	0	0	0	0	1	10	0
k__Bacteria	p__Firmicutes	c__Clostridia	o__Clostridiales	f__Ruminococcaceae	g__	s__	333363	1	0	3	0	33	0	1	0	55	0	62	2	60	6	85	0	0	11	0	92	69	7	18	144	0	3	35	0	11	108	59	15	0	0	0	0	2	110	0	38	58	0
k__Bacteria	p__Proteobacteria	c__Betaproteobacteria	o__Burkholderiales	f__Alcaligenaceae	g__Sutterella	s__	333380	54	20	85	61	43	38	50	72	18	88	9	28	20	17	36	37	71	35	34	29	15	63	31	10	38	25	24	60	10	30	40	8	28	31	7	30	47	67	12	25	85	17
k__Bacteria	p__Firmicutes	c__Clostridia	o__Clostridiales	f__	g__	s__	333426	23	31	30	65	60	35	31	38	17	18	11	26	40	45	19	30	32	21	37	18	19	20	39	18	8	8	26	30	38	12	36	32	22	22	26	46	18	68	14	12	20	21
k__Bacteria	p__Firmicutes	c__Clostridia	o__Clostridiales	f__Lachnospiraceae	g__	s__	333807	1	7	4	10	7	6	3	5	2	0	1	5	2	6	0	2	12	7	1	1	2	5	0	2	1	2	0	15	3	1	6	0	3	3	3	17	1	4	2	0	1	3
k__Bacteria	p__Firmicutes	c__Clostridia	o__Clostridiales	f__Ruminococcaceae	g__Oscillospira	s__	334699	24	15	23	38	12	15	35	20	21	25	6	8	13	6	12	9	13	17	16	8	10	25	22	20	12	17	0	10	17	5	10	2	11	22	14	25	25	1	35	9	32	46
k__Bacteria	p__Firmicutes	c__Clostridia	o__Clostridiales	f__Ruminococcaceae	g__Oscillospira	s__	334797	20	28	35	16	24	18	21	26	13	24	27	31	21	17	14	17	26	7	22	16	13	12	32	23	17	4	14	24	17	19	34	15	22	32	15	19	2	19	17	13	4	0
k__Bacteria	p__Firmicutes	c__Clostridia	o__Clostridiales	f__Ruminococcaceae	g__	s__	334839	0	0	0	0	0	0	0	0	0	0	0	0	0	0	0	0	0	0	2	28	0	0	0	6	0	0	343	1	0	1	2	0	0	0	0	0	0	44	1	3	0	0
k__Bacteria	p__Firmicutes	c__Clostridia	o__Clostridiales	f__Ruminococcaceae	g__	s__	335268	20	0	0	0	241	0	0	1	145	0	71	3	303	25	80	2	0	267	431	70	291	240	150	447	0	0	214	0	71	326	154	2	0	1	0	22	174	112	1	261	80	0
k__Bacteria	p__Firmicutes	c__Clostridia	o__Clostridiales	f__Lachnospiraceae	g__	s__	335312	7	6	2	6	1	4	1	4	1	1	9	0	3	0	7	4	9	4	2	4	0	4	6	4	9	6	0	5	3	3	2	3	13	0	15	2	1	11	6	1	1	2
k__Bacteria	p__Firmicutes	c__Clostridia	o__Clostridiales	f__	g__	s__	335527	13	15	39	15	2	9	14	7	11	9	4	22	22	12	6	19	0	9	16	7	19	19	17	17	18	6	4	7	11	17	10	5	9	6	8	8	17	12	24	10	9	33
k__Bacteria	p__Firmicutes	c__Clostridia	o__Clostridiales	f__	g__	s__	336501	4	0	2	5	0	5	4	0	1	0	1	5	6	2	0	0	1	0	3	0	1	2	5	3	6	0	0	3	1	7	2	0	0	1	0	0	5	0	0	1	0	6
k__Bacteria	p__Firmicutes	c__Clostridia	o__Clostridiales	f__	g__	s__	336638	7	12	6	5	3	6	2	2	3	4	1	3	0	9	9	2	6	11	5	1	0	2	5	1	2	2	0	3	10	1	5	0	7	4	2	8	1	11	5	1	1	5
k__Bacteria	p__Firmicutes	c__Clostridia	o__Clostridiales	f__Ruminococcaceae	g__	s__	336890	4	3	5	5	3	3	0	2	2	3	1	1	2	10	0	1	2	3	5	9	1	1	4	0	0	0	23	4	4	4	3	7	8	6	0	2	3	7	0	16	0	4
k__Bacteria	p__Proteobacteria	c__Alphaproteobacteria	o__	f__	g__	s__	337116	0	0	0	0	0	2	0	0	2	0	0	0	13	8	2	0	0	0	0	0	5	0	1	0	0	0	0	0	12	4	0	0	0	0	0	0	1	0	0	0	0	0
k__Bacteria	p__Firmicutes	c__Clostridia	o__Clostridiales	f__Ruminococcaceae	g__	s__	337167	69	99	150	323	93	69	64	168	71	134	81	99	22	69	22	34	68	84	87	27	15	147	32	6	48	31	93	185	28	48	147	21	13	104	50	11	34	35	6	88	65	15
k__Bacteria	p__Firmicutes	c__Clostridia	o__Clostridiales	f__Clostridiaceae	g__	s__	337379	2	2	5	5	6	4	3	7	6	5	3	6	4	6	8	6	17	3	4	7	7	1	10	3	5	6	4	7	2	9	2	1	19	6	14	1	3	10	11	4	2	8
k__Bacteria	p__Firmicutes	c__Clostridia	o__Clostridiales	f__[Mogibacteriaceae]	g__	s__	337392	8	16	8	16	6	12	10	9	11	9	9	26	44	18	8	20	2	3	8	4	7	7	17	11	8	4	29	6	5	17	8	5	10	9	3	5	13	12	21	10	9	6
k__Bacteria	p__Firmicutes	c__Clostridia	o__Clostridiales	f__Clostridiaceae	g__	s__	338222	275	191	469	591	297	393	199	559	299	454	693	351	520	267	700	1177	772	273	459	424	464	513	635	529	690	202	273	566	195	701	422	109	1228	504	731	245	282	844	876	217	352	602
k__Bacteria	p__Firmicutes	c__Bacilli	o__Lactobacillales	f__Lactobacillaceae	g__Lactobacillus	s__	338757	1	21	44	16	6	1	14	9	7	6	3	7	11	10	17	24	19	4	3	4	9	16	19	11	14	9	1	32	8	15	0	4	18	28	36	10	13	9	16	3	6	15
k__Bacteria	p__Firmicutes	c__Clostridia	o__Clostridiales	f__Ruminococcaceae	g__	s__	339121	6	5	15	3	2	5	4	11	28	25	1	71	1	4	3	9	2	18	6	7	6	5	1	6	3	1	0	3	1	3	4	0	29	1	13	30	17	5	18	5	9	9
k__Bacteria	p__Firmicutes	c__Clostridia	o__Clostridiales	f__	g__	s__	339133	43	11	19	47	38	29	5	11	4	18	8	11	13	13	8	12	60	61	24	23	9	9	7	1	22	2	62	20	29	4	10	7	30	21	15	19	11	35	13	9	20	24
k__Bacteria	p__Firmicutes	c__Clostridia	o__Clostridiales	f__Lachnospiraceae	g__	s__	339504	21	44	74	112	19	21	98	42	55	57	11	102	37	27	14	17	30	20	73	29	96	43	14	13	92	19	25	42	22	11	31	9	21	31	16	20	71	4	24	22	31	71
k__Bacteria	p__Firmicutes	c__Clostridia	o__Clostridiales	f__Ruminococcaceae	g__	s__	339914	0	0	0	0	0	5	7	1	2	0	3	1	12	11	17	2	0	0	0	4	7	9	1	5	0	2	0	2	5	3	1	0	0	0	0	1	3	8	1	0	7	0
k__Bacteria	p__Cyanobacteria	c__4C0d-2	o__YS2	f__	g__	s__	340514	6	3	12	38	2	9	23	8	3	6	0	5	7	4	1	0	1	8	8	3	0	16	1	1	0	0	0	1	9	13	2	2	1	0	3	2	22	5	1	4	24	5
k__Bacteria	p__Firmicutes	c__Clostridia	o__Clostridiales	f__Ruminococcaceae	g__Ruminococcus	s__	340923	65	116	125	136	55	175	113	25	79	150	32	153	90	67	63	54	81	84	161	128	133	83	91	72	153	44	32	68	112	100	31	52	71	103	48	91	160	25	43	64	63	781
k__Bacteria	p__Firmicutes	c__Clostridia	o__Clostridiales	f__	g__	s__	341007	1	19	10	7	9	17	4	9	9	11	5	14	5	1	12	10	18	34	5	2	2	11	9	2	2	1	0	20	9	4	6	2	7	5	7	7	14	20	42	7	4	1
k__Bacteria	p__Firmicutes	c__Clostridia	o__Clostridiales	f__Lachnospiraceae	g__Coprococcus	s__	341204	18	10	6	33	21	4	6	13	32	13	16	9	28	48	45	13	18	41	12	9	40	7	9	8	10	1	82	21	49	31	9	5	4	0	16	0	0	12	41	11	19	52
k__Bacteria	p__Firmicutes	c__Clostridia	o__Clostridiales	f__Ruminococcaceae	g__	s__	341263	14	15	5	6	19	4	24	12	10	11	6	4	17	24	5	15	5	11	5	18	12	25	18	11	8	10	27	17	18	18	27	5	3	10	16	7	3	20	24	32	9	4
k__Bacteria	p__Firmicutes	c__Clostridia	o__Clostridiales	f__Lachnospiraceae	g__Coprococcus	s__	341730	90	55	135	214	181	171	109	84	87	153	95	176	41	136	59	28	125	63	35	219	62	256	155	53	120	44	10	169	87	101	323	194	146	172	670	75	29	64	64	260	33	188
k__Bacteria	p__Firmicutes	c__Clostridia	o__Clostridiales	f__	g__	s__	341737	12	49	34	75	97	79	62	23	15	22	28	33	20	10	57	24	52	46	48	22	22	48	52	30	27	20	0	43	75	10	15	57	8	74	69	73	8	14	23	15	3	7
k__Bacteria	p__Firmicutes	c__Clostridia	o__Clostridiales	f__Christensenellaceae	g__	s__	341885	3	5	1	1	14	2	4	0	20	1	4	5	12	34	22	2	4	0	0	10	12	17	0	98	0	1	53	0	12	10	12	2	0	9	3	1	2	12	0	10	37	0
k__Bacteria	p__Firmicutes	c__Clostridia	o__Clostridiales	f__Ruminococcaceae	g__Oscillospira	s__	341969	2	0	2	4	11	7	2	1	4	1	2	4	3	2	0	3	1	0	13	3	0	0	0	0	10	0	12	5	4	3	6	7	14	11	0	0	0	23	1	9	0	0
k__Bacteria	p__Fusobacteria	c__Fusobacteriia	o__Fusobacteriales	f__Fusobacteriaceae	g__Fusobacterium	s__	342025	8	1	5	25	0	14	0	0	1	0	2	0	0	0	1	0	5	0	1	0	0	4	0	3	0	2	0	0	0	0	17	0	0	0	0	3	0	5	40	2	180	0
k__Bacteria	p__Firmicutes	c__Clostridia	o__Clostridiales	f__Lachnospiraceae	g__	s__	342774	11	11	10	12	20	21	2	4	4	15	2	17	3	5	5	15	18	12	6	3	18	6	11	2	19	4	0	26	1	1	2	0	9	10	23	15	10	0	9	3	3	17
k__Bacteria	p__Bacteroidetes	c__Bacteroidia	o__Bacteroidales	f__Prevotellaceae	g__Prevotella	s__	343443	414	1157	580	402	486	543	294	308	340	382	435	133	144	340	878	533	915	192	544	398	299	114	820	887	432	259	138	507	491	219	860	605	465	331	311	452	446	132	386	410	318	224
k__Bacteria	p__Firmicutes	c__Clostridia	o__Clostridiales	f__Ruminococcaceae	g__	s__	343709	7	17	13	87	3	13	8	8	13	4	2	15	16	11	9	7	11	3	10	1	24	25	38	4	6	8	3	7	3	6	2	7	19	5	12	7	12	8	11	8	23	26
k__Bacteria	p__Firmicutes	c__Clostridia	o__Clostridiales	f__	g__	s__	343811	67	162	81	156	64	158	253	137	131	112	60	97	110	52	157	33	136	175	60	19	84	113	238	121	78	169	48	92	119	147	46	55	79	40	172	86	79	116	498	80	123	36
k__Bacteria	p__Firmicutes	c__Clostridia	o__Clostridiales	f__Ruminococcaceae	g__	s__	343815	8	5	21	3	102	15	0	5	12	8	3	1	1	13	0	2	114	74	1	5	0	1	5	4	2	0	0	20	7	0	3	0	0	8	8	12	5	0	0	1	0	4
k__Bacteria	p__Firmicutes	c__Clostridia	o__Clostridiales	f__	g__	s__	343831	1	0	1	0	20	0	21	0	28	0	9	0	13	8	31	10	0	1	0	81	5	26	0	19	0	18	84	0	34	23	8	49	6	1	0	0	0	137	6	32	153	0
k__Bacteria	p__Verrucomicrobia	c__Verruco-5	o__WCHB1-41	f__RFP12	g__	s__	343926	8	12	9	13	7	8	13	4	12	5	3	1	2	6	7	7	1	4	8	10	4	3	3	0	11	1	12	3	12	10	6	4	13	2	4	3	4	3	3	3	5	10
k__Bacteria	p__Firmicutes	c__Clostridia	o__Clostridiales	f__Ruminococcaceae	g__	s__	344272	11	11	19	17	27	10	12	20	15	23	15	19	20	31	25	18	19	29	21	24	8	31	21	23	17	20	16	19	20	12	37	6	9	32	21	21	34	22	35	32	13	3
k__Bacteria	p__Firmicutes	c__Clostridia	o__Clostridiales	f__Ruminococcaceae	g__Ruminococcus	s__	344523	3	10	8	6	3	22	2	6	6	1	6	0	8	4	10	2	7	11	0	28	1	3	2	2	0	1	0	6	9	1	3	5	18	2	10	7	6	1	23	5	2	5
k__Bacteria	p__Firmicutes	c__Clostridia	o__Clostridiales	f__Lachnospiraceae	g__Coprococcus	s__	344804	5	3	3	14	2	0	1	2	1	3	0	2	0	1	2	0	4	2	1	2	0	8	1	1	0	0	2	7	2	2	1	0	0	5	2	1	7	0	0	0	2	0
k__Bacteria	p__Firmicutes	c__Clostridia	o__Clostridiales	f__	g__	s__	345434	0	26	31	5	7	11	1	0	20	0	0	5	17	0	1	1	7	11	9	1	2	11	16	35	3	0	0	1	7	0	0	0	1	0	5	3	50	0	4	4	3	2
k__Bacteria	p__Firmicutes	c__Clostridia	o__Clostridiales	f__Ruminococcaceae	g__	s__	345871	17	15	6	6	5	16	6	6	10	33	5	15	16	35	8	7	15	24	13	12	10	6	6	8	4	5	2	17	9	2	4	2	5	9	7	32	13	1	7	9	1	9
k__Bacteria	p__Bacteroidetes	c__Bacteroidia	o__Bacteroidales	f__Prevotellaceae	g__Prevotella	s__copri	345899	36	22	275	42	69	63	106	95	11	20	9	74	17	126	15	17	99	16	35	52	21	26	19	0	85	1	34	129	19	24	63	38	45	214	103	12	95	16	19	51	5	49
k__Bacteria	p__Firmicutes	c__Clostridia	o__Clostridiales	f__Ruminococcaceae	g__	s__	346370	0	11	0	0	2	0	2	1	1	9	0	0	5	0	2	0	0	4	0	4	3	3	1	1	1	1	0	0	1	3	4	0	0	9	1	1	2	3	4	5	0	0
k__Bacteria	p__Firmicutes	c__Clostridia	o__Clostridiales	f__Ruminococcaceae	g__	s__	346705	0	3	1	0	0	0	0	2	4	0	0	5	0	3	1	0	0	0	1	8	4	3	1	0	0	0	2	0	1	1	3	1	0	2	1	0	0	1	2	2	3	0
k__Bacteria	p__Firmicutes	c__Clostridia	o__Clostridiales	f__Ruminococcaceae	g__Ruminococcus	s__	346720	10	8	12	6	2	0	6	5	1	0	6	1	5	1	10	7	2	1	3	15	14	20	5	15	6	2	1	5	0	8	1	8	5	8	10	3	3	2	4	9	0	4
k__Bacteria	p__Firmicutes	c__Clostridia	o__Clostridiales	f__Veillonellaceae	g__Phascolarctobacterium	s__	346793	15	2	6	38	9	0	2	22	2	1	6	0	0	11	13	8	10	2	3	4	5	26	1	1	13	0	10	14	0	9	13	5	9	38	5	0	0	4	10	7	1	3
k__Bacteria	p__Firmicutes	c__Clostridia	o__Clostridiales	f__	g__	s__	346794	24	25	10	13	18	27	10	24	8	25	24	15	17	23	13	18	21	26	25	26	2	14	31	12	5	12	1	4	35	9	20	15	3	14	27	45	9	4	13	9	18	33
k__Bacteria	p__Bacteroidetes	c__Bacteroidia	o__Bacteroidales	f__Prevotellaceae	g__Prevotella	s__	346868	66	28	190	106	124	76	148	220	36	110	67	27	66	23	205	162	264	45	38	221	45	110	80	88	154	42	385	135	6	54	161	97	229	422	128	2	26	102	63	323	30	13
k__Bacteria	p__Firmicutes	c__Clostridia	o__Clostridiales	f__[Mogibacteriaceae]	g__	s__	346974	2	14	4	20	9	12	16	9	22	3	7	11	37	13	22	1	5	13	15	8	8	26	4	14	2	8	22	3	13	25	34	3	8	6	5	7	6	32	11	18	34	14
k__Bacteria	p__Firmicutes	c__Bacilli	o__Turicibacterales	f__Turicibacteraceae	g__Turicibacter	s__	347529	144	77	87	169	145	140	96	135	126	123	195	157	184	111	177	236	287	178	182	170	188	128	274	250	173	86	67	160	110	266	147	73	487	215	248	116	82	183	290	122	74	228
k__Bacteria	p__Tenericutes	c__Mollicutes	o__RF39	f__	g__	s__	347587	0	4	6	2	4	8	16	5	6	1	18	5	13	2	8	3	4	3	4	0	3	4	8	7	0	4	0	18	15	7	1	0	1	2	2	2	24	1	5	0	2	1
k__Bacteria	p__Firmicutes	c__Clostridia	o__Clostridiales	f__Lachnospiraceae	g__	s__	347801	2	3	9	1	2	9	55	0	0	4	4	3	6	3	45	4	2	5	3	1	2	13	4	53	2	3	0	7	1	15	4	0	0	0	7	17	66	1	0	1	0	6
k__Bacteria	p__Firmicutes	c__Clostridia	o__Clostridiales	f__	g__	s__	348377	5	5	10	3	2	7	3	1	8	0	4	10	4	1	5	0	2	3	4	3	1	4	3	3	9	0	7	3	4	0	1	2	2	10	5	0	9	1	5	3	5	2
k__Bacteria	p__Firmicutes	c__Clostridia	o__Clostridiales	f__	g__	s__	348839	0	4	0	1	0	0	3	0	1	1	4	0	8	3	11	0	0	0	0	5	0	2	0	17	0	0	52	0	9	6	21	2	2	0	0	0	0	11	0	3	23	0
k__Bacteria	p__Firmicutes	c__Clostridia	o__Clostridiales	f__	g__	s__	348897	0	0	0	0	0	0	0	0	5	0	0	4	26	2	0	0	0	0	0	1	0	23	0	36	0	1	39	0	29	41	24	0	0	0	2	0	0	0	0	0	18	0
k__Bacteria	p__Firmicutes	c__Bacilli	o__Lactobacillales	f__Streptococcaceae	g__Streptococcus	s__	349024	1282	291	109	52	1476	2144	293	326	289	1396	3564	89	440	216	862	83	136	412	251	675	154	1605	1922	697	353	100	1255	629	552	517	2439	1384	1063	552	1654	641	186	362	470	1056	172	561
k__Bacteria	p__Firmicutes	c__Clostridia	o__Clostridiales	f__	g__	s__	349752	7	0	2	28	1	27	0	20	0	0	1	3	3	6	41	9	5	20	2	2	1	3	2	0	4	0	0	12	8	3	0	0	1	0	3	3	4	0	0	1	2	9
k__Bacteria	p__Bacteroidetes	c__Bacteroidia	o__Bacteroidales	f__	g__	s__	350071	1	2	0	0	39	0	3	0	1	0	4	10	10	5	21	0	3	1	0	8	0	16	0	0	0	1	54	0	6	0	0	4	2	4	3	0	0	2	0	9	1	0
k__Bacteria	p__Bacteroidetes	c__Bacteroidia	o__Bacteroidales	f__S24-7	g__	s__	350149	19	5	3	22	56	4	4	13	11	15	22	24	5	19	12	3	15	3	12	12	10	16	21	14	8	18	9	18	7	29	14	5	5	14	9	0	10	0	12	10	11	141
k__Bacteria	p__Firmicutes	c__Clostridia	o__Clostridiales	f__Ruminococcaceae	g__Ruminococcus	s__flavefaciens	350224	0	5	1	13	2	6	1	3	0	14	0	15	5	2	0	0	8	2	3	0	4	0	3	0	9	0	0	0	2	0	0	1	0	0	0	1	8	0	0	0	1	7
k__Bacteria	p__Firmicutes	c__Clostridia	o__Clostridiales	f__	g__	s__	350444	0	0	0	0	0	10	4	6	6	0	0	0	18	0	2	0	17	5	0	2	1	7	0	8	0	5	0	19	2	5	0	0	0	0	0	2	11	0	0	0	0	0
k__Bacteria	p__Bacteroidetes	c__Bacteroidia	o__Bacteroidales	f__Bacteroidaceae	g__Bacteroides	s__fragilis	351231	0	0	0	15	0	0	0	0	0	0	0	0	0	0	2	0	0	0	0	0	0	0	0	0	0	0	0	0	0	0	0	0	0	0	0	0	0	11	112	0	114	0
k__Bacteria	p__Firmicutes	c__Clostridia	o__Clostridiales	f__Lachnospiraceae	g__	s__	351659	34	14	88	50	10	17	9	35	15	17	43	19	9	20	8	19	39	35	20	24	16	12	14	22	19	20	9	69	20	21	12	9	13	46	31	21	33	32	17	22	10	62
k__Bacteria	p__Firmicutes	c__Clostridia	o__Clostridiales	f__Ruminococcaceae	g__Ruminococcus	s__	351663	4	3	2	4	2	22	13	5	3	6	1	17	1	24	7	9	6	11	11	8	2	4	5	7	24	6	16	12	2	4	4	1	7	1	2	2	6	1	8	12	1	11
k__Bacteria	p__Firmicutes	c__Clostridia	o__Clostridiales	f__Christensenellaceae	g__	s__	351823	0	25	0	0	9	0	1	0	104	0	7	44	36	17	64	0	1	0	1	0	4	144	0	151	0	3	0	0	45	1	34	2	0	0	0	1	4	0	0	6	25	0
k__Bacteria	p__Firmicutes	c__Clostridia	o__Clostridiales	f__Ruminococcaceae	g__	s__	351967	0	3	0	4	3	3	2	0	1	0	2	2	0	0	2	1	1	8	0	0	3	2	4	2	0	0	0	6	1	0	1	0	1	5	4	1	0	10	1	1	0	2
k__Bacteria	p__Fusobacteria	c__Fusobacteriia	o__Fusobacteriales	f__Fusobacteriaceae	g__Fusobacterium	s__	351979	3	0	0	1	0	1	0	0	0	0	0	0	0	0	0	0	0	0	0	0	0	0	0	0	0	0	0	0	0	0	2	0	0	0	0	0	0	0	3	0	6	0
k__Bacteria	p__Firmicutes	c__Clostridia	o__Clostridiales	f__	g__	s__	352192	0	0	0	0	0	0	0	0	0	0	0	0	0	0	0	0	0	0	0	0	0	0	0	0	0	0	0	0	0	0	0	0	0	0	0	0	0	1	0	0	0	0
k__Bacteria	p__Firmicutes	c__Clostridia	o__Clostridiales	f__Ruminococcaceae	g__	s__	352647	3	39	1	13	0	1	11	8	5	3	7	1	10	9	7	16	6	7	2	5	3	7	9	6	8	6	0	15	13	2	11	5	3	2	9	19	9	11	39	7	11	0
k__Bacteria	p__Firmicutes	c__Clostridia	o__Clostridiales	f__Lachnospiraceae	g__	s__	352852	2	9	36	30	4	2	7	9	3	9	4	17	4	9	1	5	14	6	7	1	5	8	5	0	9	4	3	19	4	3	3	2	5	7	19	4	17	6	5	2	2	6
k__Bacteria	p__Firmicutes	c__Clostridia	o__Clostridiales	f__	g__	s__	353195	8	22	1	14	27	12	22	11	8	54	3	21	9	30	6	4	6	7	32	4	1	3	10	7	44	1	28	3	16	8	20	10	12	1	3	31	31	14	19	4	2	14
k__Bacteria	p__Firmicutes	c__Clostridia	o__Clostridiales	f__Ruminococcaceae	g__	s__	354275	1	0	3	5	1	0	2	23	10	9	16	0	19	4	7	7	12	6	3	2	6	12	9	28	13	2	4	1	2	10	8	5	2	1	6	9	0	3	11	4	8	3
k__Bacteria	p__Spirochaetes	c__Spirochaetes	o__Spirochaetales	f__Spirochaetaceae	g__Treponema	s__	354599	10	4	0	7	13	5	2	1	12	2	0	1	1	0	10	2	1	0	0	10	2	1	11	5	0	11	3	0	5	7	13	7	0	0	2	1	1	12	3	1	5	0
k__Bacteria	p__Firmicutes	c__Clostridia	o__Clostridiales	f__Ruminococcaceae	g__	s__	354632	0	2	3	0	1	6	5	3	0	0	0	0	0	1	5	1	0	0	0	2	3	7	1	1	0	2	2	0	0	2	0	0	0	0	0	2	0	3	1	1	8	0
k__Bacteria	p__Firmicutes	c__Clostridia	o__Clostridiales	f__	g__	s__	354854	16	12	23	59	24	27	27	25	30	15	10	16	41	20	11	12	22	13	22	18	45	17	59	25	5	9	8	32	12	21	13	13	39	16	20	21	16	5	14	17	8	14
k__Bacteria	p__Firmicutes	c__Clostridia	o__Clostridiales	f__Ruminococcaceae	g__	s__	354890	4	14	52	11	10	4	31	9	10	12	15	11	1	10	12	24	21	31	18	2	10	20	25	11	9	39	0	21	3	14	10	1	1	12	36	13	29	3	15	7	5	7
k__Bacteria	p__Firmicutes	c__Clostridia	o__Clostridiales	f__Ruminococcaceae	g__	s__	354914	17	14	22	63	39	25	14	12	11	8	8	14	12	15	30	19	26	10	21	9	22	21	9	6	18	7	5	23	10	6	8	35	16	7	47	17	8	8	3	8	6	11
k__Bacteria	p__Firmicutes	c__Clostridia	o__Clostridiales	f__Ruminococcaceae	g__	s__	355120	31	13	55	9	33	31	30	9	4	9	23	8	2	45	5	21	24	28	14	12	18	6	4	0	4	14	21	31	11	7	9	6	7	46	26	0	0	14	9	10	10	7
k__Bacteria	p__Firmicutes	c__Clostridia	o__Clostridiales	f__Ruminococcaceae	g__	s__	355450	9	15	3	3	27	1	7	6	14	8	9	5	11	23	2	9	6	33	2	9	13	14	8	6	2	2	7	3	10	15	10	8	3	16	8	12	3	14	5	9	3	6
k__Bacteria	p__Firmicutes	c__Clostridia	o__Clostridiales	f__Lachnospiraceae	g__	s__	355630	15	33	28	17	14	24	18	27	20	20	11	18	17	10	4	8	14	20	19	15	19	6	24	26	14	8	12	9	16	27	16	12	8	26	12	9	32	3	15	6	16	19
k__Bacteria	p__Firmicutes	c__Clostridia	o__Clostridiales	f__Lachnospiraceae	g__	s__	355697	213	467	165	386	316	367	313	215	132	177	131	168	224	191	447	332	189	337	295	273	42	454	307	263	244	117	145	95	372	227	215	605	581	129	382	502	193	438	658	179	166	244
k__Bacteria	p__Spirochaetes	c__Spirochaetes	o__Sphaerochaetales	f__Sphaerochaetaceae	g__Sphaerochaeta	s__	355745	17	47	48	31	36	65	67	33	41	47	6	17	29	23	29	38	6	26	36	39	49	59	21	6	44	15	103	32	46	26	33	42	26	13	19	41	52	71	60	26	107	19
k__Bacteria	p__Firmicutes	c__Clostridia	o__Clostridiales	f__Lachnospiraceae	g__	s__	355817	3	3	4	5	8	1	0	3	1	2	0	5	2	4	1	3	3	5	4	3	5	3	5	2	10	3	0	13	3	0	1	12	3	6	5	9	0	1	3	7	0	3
k__Bacteria	p__Firmicutes	c__Clostridia	o__Clostridiales	f__Ruminococcaceae	g__	s__	355837	1	0	9	13	3	5	1	10	4	0	3	32	2	1	4	8	3	5	8	15	0	46	0	0	4	3	0	12	0	0	2	0	9	26	4	2	18	11	2	1	5	3
k__Bacteria	p__Firmicutes	c__Clostridia	o__Clostridiales	f__Lachnospiraceae	g__	s__	355904	0	5	6	2	13	5	0	0	0	1	7	1	2	5	3	4	9	18	1	0	0	9	3	2	0	1	0	5	0	0	3	0	2	1	3	5	8	1	2	2	1	3
k__Bacteria	p__Firmicutes	c__Clostridia	o__Clostridiales	f__Ruminococcaceae	g__	s__	355912	1	1	0	1	4	0	0	2	2	2	0	3	0	2	2	1	5	2	3	1	1	1	0	5	0	1	0	1	8	1	0	1	0	0	2	8	1	3	4	0	0	4
k__Bacteria	p__Firmicutes	c__Clostridia	o__Clostridiales	f__Ruminococcaceae	g__	s__	356245	0	2	12	0	0	1	2	2	1	2	4	1	6	2	8	1	3	1	3	2	0	8	1	4	1	4	1	16	1	2	1	3	4	8	2	0	6	4	3	1	0	1
k__Bacteria	p__Firmicutes	c__Clostridia	o__Clostridiales	f__	g__	s__	356590	16	29	1	14	12	11	21	9	7	61	9	46	20	21	18	6	1	12	29	2	9	4	18	15	79	4	36	10	31	12	12	19	26	0	3	72	63	40	13	9	16	24
k__Bacteria	p__Firmicutes	c__Clostridia	o__Clostridiales	f__	g__	s__	358439	1	26	1	6	4	0	8	6	13	1	4	2	1	3	5	0	0	9	13	1	0	0	0	3	6	0	6	0	8	33	0	0	28	3	1	21	8	5	27	27	1	12
k__Bacteria	p__Firmicutes	c__Clostridia	o__Clostridiales	f__Ruminococcaceae	g__	s__	359445	7	7	2	0	4	9	1	1	8	5	4	8	7	10	3	7	0	7	7	3	2	8	2	12	13	7	17	9	8	4	9	3	5	0	3	7	5	18	38	9	9	7
k__Bacteria	p__Firmicutes	c__Clostridia	o__Clostridiales	f__Ruminococcaceae	g__	s__	359984	36	9	24	45	96	25	118	42	30	10	8	78	28	37	43	10	25	39	99	39	19	46	20	6	21	18	72	23	27	25	26	9	10	15	87	20	51	42	2	6	40	5
k__Bacteria	p__Firmicutes	c__Clostridia	o__Clostridiales	f__Ruminococcaceae	g__	s__	361811	0	0	0	4	0	0	0	0	0	0	0	0	0	0	0	1	0	0	0	1	0	0	0	0	0	0	101	0	0	0	0	0	6	19	0	0	0	7	0	1	0	0
k__Bacteria	p__Firmicutes	c__Clostridia	o__Clostridiales	f__Ruminococcaceae	g__	s__	362078	739	1186	520	427	1134	140	324	610	693	596	704	372	643	1463	481	286	365	1717	224	554	655	855	498	281	261	263	392	221	421	658	663	534	373	1053	553	507	172	448	280	664	368	371
k__Bacteria	p__Firmicutes	c__Clostridia	o__Clostridiales	f__Ruminococcaceae	g__Ruminococcus	s__	362342	16	7	12	11	13	5	0	2	2	3	7	13	4	9	1	23	20	10	19	14	3	2	10	8	8	12	1	13	5	2	9	9	17	8	3	11	1	5	17	4	4	25
k__Bacteria	p__Firmicutes	c__Clostridia	o__Clostridiales	f__	g__	s__	362450	27	0	0	0	441	0	3	7	13	0	0	69	68	326	40	0	0	0	2	356	216	139	0	738	0	2	25	0	323	148	578	1	0	0	0	0	0	0	0	472	42	0
k__Bacteria	p__Firmicutes	c__Clostridia	o__Clostridiales	f__Clostridiaceae	g__Clostridium	s__	364085	11	0	1	1	1	0	1	1	3	0	4	0	0	0	0	0	0	1	0	0	0	0	3	2	0	1	2	0	0	4	1	0	6	284	0	13	1	3	0	2	7	2
k__Bacteria	p__Firmicutes	c__Clostridia	o__Clostridiales	f__	g__	s__	365484	2	0	5	6	4	1	0	2	0	2	2	4	0	0	3	0	9	3	2	3	5	3	10	0	7	3	0	8	2	0	0	0	7	1	0	3	1	5	1	1	1	10
k__Bacteria	p__Bacteroidetes	c__Bacteroidia	o__Bacteroidales	f__Bacteroidaceae	g__Bacteroides	s__plebeius	365496	2	0	10	59	0	1	0	0	0	0	0	0	0	0	0	0	35	0	0	0	0	0	0	1	0	0	0	0	0	0	2	1	0	0	0	0	0	1	0	0	4	0
k__Bacteria	p__Firmicutes	c__Clostridia	o__Clostridiales	f__Ruminococcaceae	g__	s__	365810	11	5	7	6	4	8	8	15	3	4	9	2	5	5	5	12	24	8	11	10	8	4	4	7	0	5	2	10	6	11	7	1	9	6	8	10	2	5	17	8	3	10
k__Bacteria	p__Firmicutes	c__Clostridia	o__Clostridiales	f__Ruminococcaceae	g__	s__	365965	0	0	1	0	374	0	0	0	231	0	0	1	558	29	1	1	0	0	0	137	0	8	0	157	0	0	362	3	85	107	33	1	0	0	0	0	0	8	0	140	337	1
k__Bacteria	p__Firmicutes	c__Clostridia	o__Clostridiales	f__Ruminococcaceae	g__Oscillospira	s__	366143	6	1	6	1	2	5	6	3	4	2	3	6	9	2	2	3	0	6	8	1	9	6	1	0	4	1	0	2	3	0	1	0	3	0	1	4	9	1	4	2	6	34
k__Bacteria	p__Firmicutes	c__Clostridia	o__Clostridiales	f__Ruminococcaceae	g__	s__	366584	191	475	36	150	594	25	152	226	747	214	511	142	1349	495	396	28	83	633	26	287	615	779	319	913	4	156	388	19	122	1518	552	196	4	166	350	247	28	398	93	702	475	1
k__Bacteria	p__Firmicutes	c__Clostridia	o__Clostridiales	f__Ruminococcaceae	g__	s__	367304	2	1	5	0	7	3	0	1	1	0	3	2	0	2	3	5	7	6	1	1	0	0	2	1	3	3	0	12	1	0	0	1	7	4	15	1	0	4	3	0	0	2
k__Bacteria	p__Firmicutes	c__Clostridia	o__Clostridiales	f__Ruminococcaceae	g__	s__	367946	18	14	25	18	19	11	10	13	12	3	25	6	21	37	38	18	11	44	12	43	12	30	5	11	7	10	68	6	32	30	119	29	42	62	22	5	7	34	19	34	17	17
k__Bacteria	p__Firmicutes	c__Clostridia	o__Clostridiales	f__Ruminococcaceae	g__	s__	369109	134	45	70	93	253	2	23	149	124	105	174	9	99	51	147	187	113	408	11	103	63	121	151	70	0	78	39	114	29	412	97	85	26	244	95	161	6	67	69	125	21	1
k__Bacteria	p__Proteobacteria	c__Alphaproteobacteria	o__RF32	f__	g__	s__	370077	2	14	10	5	0	8	12	9	9	4	0	1	4	5	3	2	4	8	9	2	0	0	1	4	3	0	0	2	4	20	1	1	2	0	0	0	17	1	6	0	5	2
k__Bacteria	p__Firmicutes	c__Clostridia	o__Clostridiales	f__Ruminococcaceae	g__	s__	370287	0	0	0	7	0	0	0	0	0	0	7	0	0	0	2	1	0	0	0	0	0	0	0	0	0	0	34	0	0	0	0	0	5	18	1	0	0	7	0	0	1	0
k__Bacteria	p__Firmicutes	c__Clostridia	o__Clostridiales	f__	g__	s__	373928	8	7	19	5	20	14	7	5	9	11	5	15	5	11	8	11	30	21	23	9	10	6	11	7	13	9	9	8	17	0	6	4	7	14	5	12	10	13	13	22	25	28
k__Bacteria	p__Firmicutes	c__Clostridia	o__Clostridiales	f__Ruminococcaceae	g__	s__	375106	12	6	4	8	3	3	10	1	2	6	6	8	8	10	3	9	0	1	7	8	3	16	2	13	1	6	7	12	5	2	10	8	6	12	0	1	0	4	18	0	3	0
k__Bacteria	p__Cyanobacteria	c__4C0d-2	o__YS2	f__	g__	s__	381666	2	2	2	10	0	2	0	0	0	2	0	2	0	0	1	2	3	0	3	3	0	3	0	0	0	0	0	3	0	2	0	1	6	1	0	1	8	11	1	0	0	1
k__Bacteria	p__Firmicutes	c__Clostridia	o__Clostridiales	f__Ruminococcaceae	g__	s__	389566	6	1	2	1	6	2	4	3	1	1	1	2	1	12	4	1	2	4	3	2	1	1	0	0	0	0	31	0	8	2	14	11	2	6	0	0	0	3	5	6	2	0
k__Bacteria	p__Firmicutes	c__Clostridia	o__Clostridiales	f__Ruminococcaceae	g__	s__	392918	79	219	84	31	113	110	49	114	78	46	22	32	44	147	40	33	65	45	53	5	48	36	72	17	24	39	15	79	102	27	50	56	42	38	10	21	441	15	208	56	68	238
k__Bacteria	p__Firmicutes	c__Clostridia	o__Clostridiales	f__Christensenellaceae	g__	s__	410242	33	20	21	16	39	12	27	18	36	15	13	28	8	21	22	23	22	54	15	12	12	12	15	16	10	24	10	20	33	22	14	9	13	11	18	62	18	16	21	18	19	34
k__Bacteria	p__Elusimicrobia	c__Elusimicrobia	o__Elusimicrobiales	f__Elusimicrobiaceae	g__Elusimicrobium	s__	416001	2	30	4	26	2	10	1	13	46	112	1	0	3	0	4	17	17	35	26	14	8	18	32	23	6	0	0	1	0	19	0	11	8	0	0	35	44	0	172	2	53	11
k__Bacteria	p__Firmicutes	c__Clostridia	o__Clostridiales	f__Ruminococcaceae	g__Ruminococcus	s__flavefaciens	428632	0	0	0	0	0	0	0	0	0	0	0	0	0	0	0	0	0	0	0	0	0	0	0	0	0	0	0	0	0	0	0	0	0	0	0	0	0	0	0	0	0	0
k__Bacteria	p__Firmicutes	c__Clostridia	o__Clostridiales	f__	g__	s__	432444	17	94	58	99	23	67	36	18	118	6	39	48	21	30	33	61	50	14	66	63	52	60	22	27	68	21	14	42	15	18	48	11	34	27	24	25	26	50	15	35	17	22
k__Bacteria	p__Firmicutes	c__Clostridia	o__Clostridiales	f__[Mogibacteriaceae]	g__	s__	444271	2	1	0	0	1	0	1	1	2	3	0	1	4	1	1	1	2	2	5	4	0	3	1	0	3	0	1	4	3	1	3	1	0	2	0	0	0	0	2	0	2	0
k__Bacteria	p__Cyanobacteria	c__4C0d-2	o__YS2	f__	g__	s__	444791	4	14	9	8	3	5	9	5	5	10	0	4	0	5	2	7	3	4	4	1	0	2	4	0	1	2	0	0	10	2	0	0	1	0	0	5	3	3	5	0	10	6
k__Bacteria	p__Firmicutes	c__Clostridia	o__Clostridiales	f__Ruminococcaceae	g__	s__	450576	1	8	0	3	1	1	2	0	3	0	4	1	3	33	1	2	0	1	0	0	0	3	3	3	0	3	2	1	2	4	2	2	7	8	1	2	0	0	3	0	2	1
k__Bacteria	p__Firmicutes	c__Clostridia	o__Clostridiales	f__Ruminococcaceae	g__	s__	455805	5	13	0	24	4	2	11	1	11	8	10	2	1	0	0	13	0	0	16	4	19	2	1	4	4	1	0	11	6	2	2	0	0	0	1	4	7	0	7	7	5	9
k__Bacteria	p__Firmicutes	c__Clostridia	o__Clostridiales	f__Lachnospiraceae	g__	s__	457614	5	3	19	6	3	3	1	3	3	6	0	4	2	2	3	2	4	1	0	1	4	4	2	3	3	4	4	9	0	4	1	0	5	8	5	3	11	2	1	2	2	4
k__Bacteria	p__Firmicutes	c__Clostridia	o__Clostridiales	f__	g__	s__	458550	4	0	0	0	0	3	1	2	2	3	6	0	5	10	9	3	0	0	5	1	11	4	7	3	0	22	0	0	7	9	6	1	0	4	0	0	1	1	0	3	3	1
k__Bacteria	p__Firmicutes	c__Clostridia	o__Clostridiales	f__Lachnospiraceae	g__	s__	509070	2	1	9	34	15	6	1	10	7	14	5	22	2	14	0	3	3	10	5	5	0	1	6	3	14	0	19	4	1	9	0	11	1	4	0	8	6	6	38	50	5	3
k__Bacteria	p__Firmicutes	c__Clostridia	o__Clostridiales	f__Lachnospiraceae	g__	s__	509709	0	0	8	4	0	3	2	4	1	2	7	1	1	3	2	1	2	0	0	2	0	0	4	1	1	2	0	8	0	0	2	0	0	4	4	2	1	5	0	0	1	4
k__Bacteria	p__Firmicutes	c__Clostridia	o__Clostridiales	f__Ruminococcaceae	g__	s__	509788	45	41	12	3	29	6	31	9	32	17	56	2	6	51	11	42	6	17	24	23	31	48	4	4	7	6	71	14	16	14	29	27	33	27	13	6	32	45	3	38	11	28
k__Bacteria	p__Firmicutes	c__Clostridia	o__Clostridiales	f__Ruminococcaceae	g__Oscillospira	s__	510070	19	21	17	23	29	12	15	28	14	25	11	30	42	11	7	13	21	20	27	12	25	13	22	6	20	13	6	31	16	7	12	7	6	16	18	23	9	3	16	7	17	2
k__Bacteria	p__Bacteroidetes	c__Bacteroidia	o__Bacteroidales	f__Porphyromonadaceae	g__Parabacteroides	s__	510205	1	1	3	4	1	0	1	4	1	3	2	1	4	0	0	2	4	4	1	1	2	7	4	6	0	2	2	0	4	6	4	1	0	3	4	6	1	4	4	0	3	1
k__Bacteria	p__Firmicutes	c__Clostridia	o__Clostridiales	f__Ruminococcaceae	g__	s__	510233	1	2	1	8	9	7	8	17	8	15	0	17	1	16	0	0	5	2	14	0	5	30	4	10	0	8	104	1	11	0	8	5	0	23	0	7	11	2	1	28	39	0
k__Bacteria	p__Tenericutes	c__Mollicutes	o__Anaeroplasmatales	f__Anaeroplasmataceae	g__Anaeroplasma	s__	510498	0	0	0	12	0	0	0	0	0	0	0	0	0	0	0	0	0	1	1	0	0	0	0	1	0	0	0	0	0	0	0	0	0	0	0	0	0	0	0	0	0	0
k__Bacteria	p__Firmicutes	c__Clostridia	o__Clostridiales	f__	g__	s__	511234	8	1	12	12	8	0	5	10	6	11	7	3	0	4	7	5	25	17	3	1	1	7	3	2	2	5	0	8	7	4	8	2	0	1	4	11	7	0	0	0	0	11
k__Bacteria	p__Firmicutes	c__Clostridia	o__Clostridiales	f__	g__	s__	512398	4	1	5	1	1	11	0	4	2	4	1	3	8	1	10	9	7	18	5	3	2	0	3	1	3	3	0	5	8	1	0	0	2	0	8	2	2	3	4	5	1	6
k__Bacteria	p__Firmicutes	c__Clostridia	o__Clostridiales	f__Veillonellaceae	g__Anaerovibrio	s__	513552	8	0	11	6	8	1	1	13	2	10	2	6	0	10	1	8	10	5	1	13	5	5	0	0	4	0	14	14	1	10	16	23	7	98	2	0	3	4	0	6	7	0
k__Bacteria	p__Firmicutes	c__Clostridia	o__Clostridiales	f__	g__	s__	513706	46	21	31	96	68	30	26	14	13	13	49	21	15	25	101	44	94	61	42	31	29	26	46	9	32	35	0	32	39	16	9	5	29	11	59	36	12	16	45	12	26	41
k__Bacteria	p__Firmicutes	c__Clostridia	o__Clostridiales	f__Lachnospiraceae	g__Coprococcus	s__	514241	3	0	13	11	0	1	4	2	1	7	4	8	9	4	0	1	2	0	5	2	5	7	4	0	2	1	0	5	2	2	0	0	2	3	3	3	3	0	0	4	1	2
k__Bacteria	p__Firmicutes	c__Clostridia	o__Clostridiales	f__Lachnospiraceae	g__Blautia	s__	514282	2	1	1	3	2	4	0	1	0	1	0	0	0	1	0	0	3	4	3	1	0	0	2	1	2	4	0	0	1	0	0	1	1	0	0	1	0	6	2	2	8	3
k__Bacteria	p__Firmicutes	c__Clostridia	o__Clostridiales	f__Ruminococcaceae	g__Oscillospira	s__	514299	106	105	172	61	59	132	83	104	60	99	145	109	82	91	60	121	110	69	60	78	98	94	96	75	132	79	14	118	41	49	129	74	100	99	110	90	13	72	156	80	39	6
k__Bacteria	p__Bacteroidetes	c__Bacteroidia	o__Bacteroidales	f__[Paraprevotellaceae]	g__[Prevotella]	s__	515074	43	78	135	82	10	14	73	14	35	63	4	35	43	33	128	33	39	25	37	13	17	171	17	2	13	68	34	19	70	15	27	8	2	127	16	2	44	24	21	24	24	46
k__Bacteria	p__Cyanobacteria	c__4C0d-2	o__YS2	f__	g__	s__	515243	2	6	5	9	1	4	3	7	0	1	0	5	1	2	4	2	1	4	0	6	0	4	2	0	0	0	0	5	3	1	1	2	5	1	0	2	15	17	2	2	0	1
k__Bacteria	p__Firmicutes	c__Clostridia	o__Clostridiales	f__Lachnospiraceae	g__	s__	515279	2	3	3	9	10	1	0	3	4	1	2	1	0	2	0	3	14	3	5	4	5	1	4	0	11	2	10	6	5	1	3	9	1	7	3	10	0	3	5	6	0	9
k__Bacteria	p__Bacteroidetes	c__Bacteroidia	o__Bacteroidales	f__	g__	s__	515590	0	0	2	6	0	0	0	0	0	0	0	0	0	0	0	2	0	0	0	3	0	0	0	0	0	0	20	0	0	0	0	0	5	14	0	0	0	9	0	0	0	0
k__Bacteria	p__Firmicutes	c__Erysipelotrichi	o__Erysipelotrichales	f__Erysipelotrichaceae	g__RFN20	s__	515742	12	9	27	11	8	4	31	7	6	9	8	1	9	5	10	6	6	5	6	20	16	2	7	0	12	23	22	7	5	35	6	10	29	12	16	9	4	15	4	7	1	3
k__Bacteria	p__Firmicutes	c__Clostridia	o__Clostridiales	f__Ruminococcaceae	g__	s__	515953	62	31	131	78	79	18	20	88	22	58	64	38	20	22	25	66	124	87	29	24	41	70	67	17	18	40	7	77	63	8	38	20	35	80	52	64	9	46	45	10	23	6
k__Bacteria	p__Bacteroidetes	c__Bacteroidia	o__Bacteroidales	f__	g__	s__	516366	74	22	25	72	153	1	2	31	45	0	15	78	11	3	21	31	32	9	33	88	76	16	3	2	37	42	270	18	55	15	20	48	63	69	38	0	17	77	9	119	11	17
k__Bacteria	p__Proteobacteria	c__Gammaproteobacteria	o__Aeromonadales	f__Succinivibrionaceae	g__Succinivibrio	s__	517804	229	41	70	171	102	82	78	77	53	47	88	36	42	32	69	32	136	122	16	54	20	39	87	121	47	24	125	89	144	551	100	99	71	430	54	16	51	34	60	61	656	34
k__Bacteria	p__Firmicutes	c__Clostridia	o__Clostridiales	f__Lachnospiraceae	g__	s__	518287	7	4	9	5	2	6	14	1	2	9	1	1	6	0	8	3	6	0	2	5	3	4	7	2	2	2	0	7	8	6	5	4	19	5	13	3	3	0	9	4	4	5
k__Bacteria	p__Bacteroidetes	c__Bacteroidia	o__Bacteroidales	f__Porphyromonadaceae	g__Parabacteroides	s__	518538	0	0	0	0	0	0	0	0	0	0	2	0	0	0	1	0	0	0	0	1	0	0	0	0	0	0	0	0	0	0	0	1	0	0	0	0	0	1	0	0	6	0
k__Bacteria	p__Proteobacteria	c__Alphaproteobacteria	o__RF32	f__	g__	s__	518552	4	0	24	5	0	0	2	1	1	1	0	3	0	0	5	5	0	0	0	0	0	5	0	0	0	0	52	10	0	0	5	0	6	4	0	0	9	6	0	5	0	0
k__Bacteria	p__Bacteroidetes	c__Bacteroidia	o__Bacteroidales	f__Prevotellaceae	g__Prevotella	s__copri	518820	6	0	20	11	0	0	0	6	3	0	2	2	0	2	5	1	9	0	3	5	0	5	0	0	2	0	93	3	1	9	10	3	9	29	3	1	0	3	0	54	0	0
k__Bacteria	p__Proteobacteria	c__Gammaproteobacteria	o__Aeromonadales	f__Succinivibrionaceae	g__Succinivibrio	s__	518933	58	12	30	26	39	10	4	34	5	12	8	4	4	3	19	13	16	6	6	10	3	9	9	1	12	0	36	18	11	23	23	18	24	105	12	0	18	7	5	20	28	5
k__Bacteria	p__Firmicutes	c__Clostridia	o__Clostridiales	f__Ruminococcaceae	g__	s__	519246	51	57	85	46	81	76	30	29	45	39	13	37	32	18	25	40	47	101	83	18	32	39	18	20	66	34	1	48	42	10	36	27	20	35	84	63	13	4	95	20	39	25
k__Bacteria	p__Tenericutes	c__Mollicutes	o__Anaeroplasmatales	f__Anaeroplasmataceae	g__Anaeroplasma	s__	519573	17	6	29	25	3	18	16	5	14	13	6	5	2	4	9	11	21	6	9	31	11	20	7	1	11	14	0	9	2	4	11	16	13	9	9	6	6	29	2	23	5	4
k__Bacteria	p__Firmicutes	c__Clostridia	o__Clostridiales	f__Lachnospiraceae	g__	s__	519765	3	7	0	4	3	9	3	3	0	1	2	0	0	0	5	2	1	3	2	1	2	2	2	2	3	4	2	1	2	0	1	0	5	5	3	2	3	4	3	2	2	3
k__Bacteria	p__Bacteroidetes	c__Bacteroidia	o__Bacteroidales	f__Prevotellaceae	g__Prevotella	s__	519836	9	0	8	4	0	0	0	2	0	0	4	0	0	0	3	0	13	0	0	0	2	10	0	0	0	0	9	12	0	3	0	1	5	12	0	0	0	0	0	9	0	0
k__Bacteria	p__Firmicutes	c__Clostridia	o__Clostridiales	f__Ruminococcaceae	g__	s__	519882	2	0	6	6	6	1	0	4	1	3	5	4	0	1	5	3	4	11	3	0	0	2	2	0	2	0	2	8	1	2	1	0	1	0	2	7	3	3	2	0	0	1
k__Bacteria	p__Bacteroidetes	c__Bacteroidia	o__Bacteroidales	f__Porphyromonadaceae	g__Parabacteroides	s__	520075	9	95	36	22	23	27	97	7	35	46	17	31	26	59	69	52	47	45	43	94	9	38	38	165	24	24	95	11	84	13	44	60	20	60	7	23	40	11	103	76	41	26
k__Bacteria	p__Firmicutes	c__Clostridia	o__Clostridiales	f__Clostridiaceae	g__	s__	520369	6	0	2	2	20	2	0	0	0	0	2	0	0	2	1	0	7	2	0	2	0	1	7	0	1	0	0	7	2	0	3	1	2	11	0	0	0	0	1	8	1	1
k__Bacteria	p__Firmicutes	c__Clostridia	o__Clostridiales	f__Ruminococcaceae	g__Oscillospira	s__	520720	0	2	8	1	7	2	7	2	3	1	3	1	5	4	6	2	4	2	7	3	1	5	1	4	0	1	6	2	3	0	4	1	0	3	1	3	1	6	4	3	2	0
k__Bacteria	p__Firmicutes	c__Clostridia	o__Clostridiales	f__Ruminococcaceae	g__	s__	520840	2	12	9	0	4	2	2	5	6	4	2	0	6	7	2	2	5	6	5	6	4	11	0	0	4	1	0	7	1	3	3	0	0	5	3	4	0	8	4	6	2	0
k__Bacteria	p__Bacteroidetes	c__Bacteroidia	o__Bacteroidales	f__Porphyromonadaceae	g__Parabacteroides	s__	522582	0	0	0	2	4	0	0	0	0	0	3	2	0	0	8	1	2	0	1	7	0	1	0	2	0	0	4	0	6	0	0	15	2	3	0	0	0	3	0	13	36	0
k__Bacteria	p__Bacteroidetes	c__Bacteroidia	o__Bacteroidales	f__S24-7	g__	s__	522591	59	70	204	71	42	42	79	61	49	71	27	87	47	68	27	35	38	60	41	73	11	51	48	33	52	25	323	80	78	58	14	27	92	62	55	169	81	5	65	30	17	138
k__Bacteria	p__Firmicutes	c__Clostridia	o__Clostridiales	f__Ruminococcaceae	g__Oscillospira	s__	522699	33	55	28	12	9	22	12	20	22	46	22	29	39	27	21	14	20	17	33	17	11	22	17	23	28	16	13	18	14	12	33	19	16	23	25	18	21	28	37	18	8	43
k__Bacteria	p__Firmicutes	c__Clostridia	o__Clostridiales	f__Lachnospiraceae	g__	s__	522727	13	17	12	25	6	11	9	15	5	20	6	9	2	4	15	16	17	2	15	16	6	6	17	5	21	8	20	30	7	5	11	9	10	14	21	21	14	15	4	11	6	14
k__Bacteria	p__Bacteroidetes	c__Bacteroidia	o__Bacteroidales	f__[Paraprevotellaceae]	g__[Prevotella]	s__	522858	55	122	209	112	16	21	82	31	36	44	2	28	120	48	154	28	45	30	63	17	18	151	25	7	13	24	63	38	53	7	42	9	11	117	13	17	55	27	38	27	25	31
k__Bacteria	p__Firmicutes	c__Clostridia	o__Clostridiales	f__	g__	s__	522961	5	1	51	43	6	14	14	3	16	0	0	12	0	0	0	0	0	9	19	0	0	0	0	0	0	0	0	10	12	0	0	0	1	0	0	8	41	0	0	21	0	22
k__Bacteria	p__Firmicutes	c__Clostridia	o__Clostridiales	f__Ruminococcaceae	g__Ruminococcus	s__	523140	86	17	14	8	135	17	13	18	7	37	12	1	6	45	17	11	72	42	13	5	1	11	0	6	15	8	19	24	8	2	53	21	7	29	11	22	11	6	27	13	1	12
k__Bacteria	p__Firmicutes	c__Clostridia	o__Clostridiales	f__Ruminococcaceae	g__	s__	523244	0	7	6	3	10	3	2	6	12	5	1	6	6	9	8	9	15	5	3	1	2	3	4	1	1	7	2	27	4	2	1	1	3	15	3	13	1	1	2	2	4	1
k__Bacteria	p__Proteobacteria	c__Gammaproteobacteria	o__Aeromonadales	f__Succinivibrionaceae	g__Ruminobacter	s__	523751	10	3	17	14	11	1	2	2	1	5	2	3	0	3	7	1	24	1	1	3	6	3	0	2	0	6	26	8	10	6	7	1	4	1	5	37	2	6	3	7	2	7
k__Bacteria	p__Firmicutes	c__Clostridia	o__Clostridiales	f__	g__	s__	523811	6	31	17	31	3	27	27	9	20	16	10	20	18	11	6	13	18	7	17	3	19	24	4	22	36	2	25	20	2	12	3	8	7	3	9	2	15	4	10	16	4	19
k__Bacteria	p__Firmicutes	c__Clostridia	o__Clostridiales	f__Ruminococcaceae	g__	s__	524111	11	3	29	13	23	5	0	8	3	3	2	12	2	13	5	14	84	51	5	3	4	0	5	0	3	0	0	32	5	0	2	2	2	10	4	10	7	1	6	3	1	6
k__Bacteria	p__Bacteroidetes	c__Bacteroidia	o__Bacteroidales	f__[Paraprevotellaceae]	g__[Prevotella]	s__	524213	1	9	10	5	2	3	1	1	1	0	0	2	3	4	9	0	3	3	3	0	0	7	0	0	0	1	5	4	2	0	4	0	0	4	0	0	0	2	0	0	2	1
k__Bacteria	p__Bacteroidetes	c__Bacteroidia	o__Bacteroidales	f__Prevotellaceae	g__Prevotella	s__stercorea	524371	0	0	3	84	0	0	0	0	0	0	7	0	0	0	8	0	0	0	0	10	0	3	0	0	0	0	15	0	0	0	0	5	16	51	0	0	0	0	0	0	0	0
k__Bacteria	p__Firmicutes	c__Clostridia	o__Clostridiales	f__Clostridiaceae	g__	s__	524842	62	115	80	62	39	61	90	71	30	53	57	47	28	33	24	41	45	34	29	37	50	50	33	24	73	16	40	71	44	16	43	40	56	36	15	46	22	33	46	64	90	25
k__Bacteria	p__Firmicutes	c__Erysipelotrichi	o__Erysipelotrichales	f__Erysipelotrichaceae	g__[Eubacterium]	s__biforme	524884	2	0	15	47	2	0	0	3	0	0	9	0	0	0	8	2	21	1	1	15	1	1	0	0	1	1	10	9	0	1	7	20	17	19	13	0	0	11	1	6	0	0
k__Bacteria	p__Cyanobacteria	c__4C0d-2	o__YS2	f__	g__	s__	525341	4	6	15	20	2	7	3	6	8	8	0	1	4	10	14	7	8	7	7	7	0	10	11	2	1	0	14	3	0	4	5	2	11	4	7	10	11	24	8	1	3	3
k__Bacteria	p__Proteobacteria	c__Gammaproteobacteria	o__Aeromonadales	f__Succinivibrionaceae	g__Succinivibrio	s__	527058	3	0	0	10	6	0	1	4	0	1	1	1	0	1	3	0	2	1	0	3	0	1	1	0	1	0	4	2	4	13	3	1	1	8	0	3	1	1	3	3	13	1
k__Bacteria	p__Bacteroidetes	c__Bacteroidia	o__Bacteroidales	f__[Paraprevotellaceae]	g__[Prevotella]	s__	527408	1	9	4	16	16	19	5	1	26	15	3	29	42	55	5	6	23	118	5	15	2	11	10	36	34	11	4	0	129	155	47	1	2	19	1	23	110	102	36	48	205	14
k__Bacteria	p__Bacteroidetes	c__Bacteroidia	o__Bacteroidales	f__[Paraprevotellaceae]	g__[Prevotella]	s__	527437	2	17	10	15	0	2	1	0	8	15	8	0	0	1	2	4	1	5	5	3	0	2	3	0	3	18	11	0	4	52	8	25	2	8	0	0	2	7	7	0	0	1
k__Bacteria	p__Cyanobacteria	c__4C0d-2	o__YS2	f__	g__	s__	527762	14	24	114	44	4	18	32	13	8	27	0	10	30	22	38	9	15	8	23	19	0	30	23	7	9	1	17	20	7	10	2	5	22	7	9	11	43	20	30	11	8	11
k__Bacteria	p__Firmicutes	c__Erysipelotrichi	o__Erysipelotrichales	f__Erysipelotrichaceae	g__	s__	527952	5	2	8	3	3	5	3	20	3	10	2	9	5	5	3	6	0	9	9	3	4	13	2	3	0	1	2	10	10	25	2	6	7	14	2	1	0	15	8	4	2	1
k__Bacteria	p__Firmicutes	c__Clostridia	o__Clostridiales	f__Lachnospiraceae	g__Coprococcus	s__	528157	4	3	3	3	1	0	2	0	4	0	16	0	2	0	7	6	4	1	7	1	0	4	0	5	3	1	0	0	1	0	3	3	2	1	3	0	0	1	6	2	1	7
k__Bacteria	p__Firmicutes	c__Clostridia	o__Clostridiales	f__Ruminococcaceae	g__	s__	528722	1	9	12	0	14	14	51	7	12	18	3	7	3	1	12	8	2	6	5	18	25	7	7	9	19	13	9	0	15	1	9	9	0	2	3	8	17	27	8	23	22	25
k__Bacteria	p__Firmicutes	c__Clostridia	o__Clostridiales	f__Ruminococcaceae	g__	s__	528752	5	10	23	7	7	4	2	11	7	9	5	7	4	2	4	1	8	5	1	4	11	8	2	3	3	0	5	5	2	7	2	0	1	12	11	1	10	4	15	7	4	4
k__Bacteria	p__Firmicutes	c__Clostridia	o__Clostridiales	f__Ruminococcaceae	g__	s__	528782	18	5	15	10	22	6	7	6	4	7	9	9	3	24	5	22	48	29	5	5	5	3	10	5	8	3	0	39	3	2	4	1	6	13	17	16	5	2	4	6	4	4
k__Bacteria	p__Firmicutes	c__Clostridia	o__Clostridiales	f__	g__	s__	529258	67	45	91	213	45	85	19	54	43	47	63	32	32	26	77	42	96	62	76	64	90	44	77	40	65	61	17	110	21	11	31	17	50	38	58	78	21	79	68	39	102	141
k__Bacteria	p__Firmicutes	c__Clostridia	o__Clostridiales	f__Lachnospiraceae	g__	s__	529377	4	7	21	6	5	23	6	15	22	4	3	12	4	1	4	6	30	17	11	1	6	6	13	3	17	4	2	14	3	9	8	2	2	11	13	4	13	4	4	2	4	6
k__Bacteria	p__Firmicutes	c__Clostridia	o__Clostridiales	f__Ruminococcaceae	g__Ruminococcus	s__	530928	19	7	7	15	28	18	1	4	3	7	3	6	0	3	4	9	7	19	19	7	6	2	6	1	5	2	0	6	61	0	2	8	5	11	15	37	0	1	1	1	0	8
k__Bacteria	p__Bacteroidetes	c__Bacteroidia	o__Bacteroidales	f__[Paraprevotellaceae]	g__[Prevotella]	s__	531596	271	9	38	214	54	43	57	218	109	86	17	329	29	56	60	173	87	23	185	57	8	19	52	70	148	27	79	182	243	31	100	16	303	221	67	20	62	9	59	117	76	22
k__Bacteria	p__Firmicutes	c__Clostridia	o__Clostridiales	f__Ruminococcaceae	g__	s__	531808	0	4	1	0	0	0	0	7	2	1	0	2	1	1	3	0	4	3	1	0	0	0	0	0	2	0	0	0	0	0	0	0	0	0	0	2	6	0	1	3	0	0
k__Bacteria	p__Firmicutes	c__Clostridia	o__Clostridiales	f__Ruminococcaceae	g__	s__	531867	57	38	64	98	83	64	11	35	31	52	50	70	46	53	63	59	82	113	37	69	35	51	38	162	50	41	5	47	122	24	39	75	39	56	72	108	48	71	55	37	97	130
k__Bacteria	p__Firmicutes	c__Clostridia	o__Clostridiales	f__Ruminococcaceae	g__	s__	532384	3	3	7	4	4	4	2	9	7	3	2	17	0	7	9	7	10	5	4	2	7	3	8	1	1	11	2	10	7	1	1	2	2	1	4	2	7	6	2	3	2	8
k__Bacteria	p__Proteobacteria	c__Gammaproteobacteria	o__Aeromonadales	f__Succinivibrionaceae	g__Succinivibrio	s__	533298	3	1	2	10	7	0	2	2	0	0	1	2	1	2	1	0	2	3	1	3	0	2	14	1	0	2	1	1	2	2	1	2	0	0	0	1	2	2	2	0	2	2
k__Bacteria	p__Firmicutes	c__Clostridia	o__Clostridiales	f__Ruminococcaceae	g__	s__	537622	1	10	6	6	2	10	7	10	9	3	2	9	6	1	7	7	1	1	19	43	24	4	6	3	12	0	38	3	9	14	5	4	9	1	1	3	10	44	6	2	4	6
k__Bacteria	p__Firmicutes	c__Clostridia	o__Clostridiales	f__Ruminococcaceae	g__	s__	539202	10	10	3	7	28	6	11	10	17	10	10	18	10	6	16	12	38	25	8	15	13	11	17	57	6	11	0	12	10	7	7	8	2	20	18	10	13	2	29	6	19	60
k__Bacteria	p__Firmicutes	c__Clostridia	o__Clostridiales	f__Ruminococcaceae	g__	s__	540055	14	13	12	3	17	4	13	8	14	4	6	13	14	19	19	7	10	46	11	18	4	4	5	10	8	1	5	20	11	7	7	3	6	21	12	14	3	10	14	7	10	10
k__Bacteria	p__Firmicutes	c__Clostridia	o__Clostridiales	f__Clostridiaceae	g__Clostridium		541328	55	32	59	213	36	151	42	130	86	211	171	65	84	41	114	185	108	29	92	83	75	116	281	83	210	31	198	67	72	157	160	162	362	226	175	65	26	234	162	52	93	238
k__Bacteria	p__Firmicutes	c__Clostridia	o__Clostridiales	f__	g__	s__	541354	2	20	52	15	20	12	15	5	14	13	1	18	10	8	27	8	17	29	20	2	7	31	11	10	3	7	0	7	19	10	4	2	30	14	8	16	19	29	15	9	10	0
k__Bacteria	p__Firmicutes	c__Clostridia	o__Clostridiales	f__Lachnospiraceae	g__Roseburia	s__	541602	8	6	29	25	20	20	21	11	10	15	4	5	9	3	11	1	14	17	8	13	7	5	1	7	5	9	1	1	9	18	10	3	18	30	6	3	1	13	2	6	12	4
k__Bacteria	p__Firmicutes	c__Erysipelotrichi	o__Erysipelotrichales	f__Erysipelotrichaceae	g__	s__	542934	25	3	4	23	4	3	0	10	0	1	16	0	0	1	5	9	23	2	6	10	4	3	2	8	29	7	6	13	0	4	15	29	3	8	3	0	1	6	12	7	0	1
k__Archaea	p__Euryarchaeota	c__Thermoplasmata	o__E2	f__[Methanomassiliicoccaceae]	g__vadinCA11	s__	544078	0	11	0	0	15	0	101	17	8	0	3	6	5	9	21	5	5	0	1	39	19	7	0	3	0	15	29	0	4	6	19	13	4	0	0	11	3	1	0	7	22	0
k__Bacteria	p__Firmicutes	c__Clostridia	o__Clostridiales	f__Ruminococcaceae	g__	s__	544734	3	8	0	14	2	6	65	17	50	9	2	5	11	54	40	4	9	8	29	77	12	39	9	23	1	1	0	8	88	92	47	0	0	0	0	8	9	5	4	10	13	1
k__Bacteria	p__Firmicutes	c__Bacilli	o__Lactobacillales	f__Lactobacillaceae	g__Lactobacillus	s__	545371	0	3	51	2	4	1	1	9	8	0	1	12	4	6	3	9	14	6	19	0	11	3	23	13	2	2	0	10	10	9	1	2	22	18	48	5	5	13	11	0	2	6
k__Bacteria	p__Firmicutes	c__Clostridia	o__Clostridiales	f__Ruminococcaceae	g__	s__	546456	13	6	19	15	3	11	5	5	4	5	5	2	6	3	3	10	3	5	7	4	5	6	5	6	5	9	1	6	4	4	6	5	7	4	5	1	13	14	14	6	3	16
k__Bacteria	p__Firmicutes	c__Clostridia	o__Clostridiales	f__Lachnospiraceae	g__	s__	546876	9	7	15	84	38	17	9	5	4	17	6	10	2	2	3	3	65	74	50	7	5	7	14	23	14	24	5	13	22	2	3	7	9	5	9	33	5	33	5	10	100	9
k__Bacteria	p__Firmicutes	c__Clostridia	o__Clostridiales	f__Ruminococcaceae	g__	s__	547348	2	13	4	5	2	9	12	5	6	9	0	0	1	1	1	6	0	0	0	3	8	5	2	2	1	9	4	0	1	14	0	1	3	1	1	4	2	17	7	4	18	2
k__Bacteria	p__Bacteroidetes	c__Bacteroidia	o__Bacteroidales	f__Prevotellaceae	g__Prevotella	s__	547854	162	228	204	257	299	152	148	171	108	105	82	25	79	145	161	60	117	39	67	83	95	71	102	25	90	91	420	222	239	86	206	87	101	225	107	39	173	56	25	122	34	67
k__Bacteria	p__Firmicutes	c__Clostridia	o__Clostridiales	f__Peptostreptococcaceae	g__	s__	551822	2	11	12	25	1	4	2	6	1	3	1	6	2	2	3	4	2	0	1	3	5	2	1	3	8	2	8	3	2	7	0	10	4	4	3	0	3	31	5	2	20	6
k__Bacteria	p__Bacteroidetes	c__Bacteroidia	o__Bacteroidales	f__	g__	s__	552031	236	221	232	142	122	63	149	154	150	91	71	108	124	144	89	47	116	100	138	146	230	151	77	42	163	159	196	154	158	180	160	151	135	92	166	106	385	36	97	158	75	69
k__Bacteria	p__Firmicutes	c__Clostridia	o__Clostridiales	f__Ruminococcaceae	g__Ruminococcus	s__	552380	24	28	53	47	31	38	13	37	13	59	17	45	24	16	28	42	29	80	36	36	17	45	29	46	54	54	45	7	46	6	44	79	31	20	32	31	38	22	68	37	20	15
k__Bacteria	p__Firmicutes	c__Clostridia	o__Clostridiales	f__Ruminococcaceae	g__	s__	552448	0	15	5	14	14	7	12	9	35	2	4	2	7	14	6	34	1	5	0	29	16	18	7	7	0	8	2	11	2	18	6	19	29	2	3	9	9	59	12	17	21	0
k__Bacteria	p__Firmicutes	c__Erysipelotrichi	o__Erysipelotrichales	f__Erysipelotrichaceae	g__L7A_E11	s__	552621	39	39	35	40	26	24	51	36	18	37	22	25	48	28	37	52	47	29	57	34	59	28	34	17	44	20	14	20	22	21	15	26	58	39	19	32	15	31	35	33	37	58
k__Bacteria	p__Elusimicrobia	c__Elusimicrobia	o__Elusimicrobiales	f__Elusimicrobiaceae	g__	s__	552696	2	10	26	1	3	7	0	12	22	7	0	1	2	1	25	6	24	2	17	3	0	3	2	1	5	2	0	3	7	1	3	2	6	2	1	4	10	6	0	2	0	2
k__Bacteria	p__Firmicutes	c__Clostridia	o__Clostridiales	f__Ruminococcaceae	g__	s__	553080	6	6	9	4	15	4	4	9	8	7	13	2	5	18	8	2	2	22	2	6	8	7	6	2	1	2	7	5	9	11	7	5	7	21	6	5	2	5	6	4	5	2
k__Bacteria	p__Firmicutes	c__Erysipelotrichi	o__Erysipelotrichales	f__Erysipelotrichaceae	g__Bulleidia	s__p-1630-c5	553228	76	16	44	64	108	29	13	41	11	13	61	27	8	12	23	57	101	39	24	60	13	15	35	5	100	14	62	62	35	14	57	118	67	91	102	28	8	27	16	30	5	25
k__Bacteria	p__Firmicutes	c__Bacilli	o__Lactobacillales	f__Lactobacillaceae	g__Lactobacillus	s__	553352	9	1	2	2	2	9	0	3	1	12	3	1	0	4	2	0	2	2	1	4	2	0	2	0	9	0	1	13	2	1	7	0	1	9	4	3	3	0	2	22	1	3
k__Bacteria	p__Firmicutes	c__Clostridia	o__Clostridiales	f__Lachnospiraceae	g__	s__	554338	1	2	6	3	6	9	0	3	0	1	4	10	0	0	0	1	6	2	0	3	2	0	1	0	0	0	0	5	0	2	0	2	2	1	2	0	0	0	2	1	0	1
k__Bacteria	p__Firmicutes	c__Clostridia	o__Clostridiales	f__Ruminococcaceae	g__Oscillospira	s__	554372	15	2	7	9	5	2	6	3	4	6	14	11	3	4	5	12	2	7	3	4	2	5	8	1	3	7	1	15	5	6	1	0	3	6	9	11	2	5	9	2	6	1
k__Bacteria	p__Firmicutes	c__Clostridia	o__Clostridiales	f__Clostridiaceae	g__	s__	555945	79	84	94	158	86	77	59	99	97	91	141	106	109	86	138	186	195	81	81	101	132	149	157	156	105	37	60	109	67	181	91	29	283	131	113	57	55	214	241	47	113	132
k__Bacteria	p__Firmicutes	c__Clostridia	o__Clostridiales	f__Ruminococcaceae	g__	s__	556422	5	9	1	5	8	2	1	4	2	7	1	10	4	7	7	5	1	3	2	3	3	7	9	9	7	0	3	1	12	4	7	1	10	3	13	2	2	20	5	6	3	2
k__Bacteria	p__Firmicutes	c__Clostridia	o__Clostridiales	f__Ruminococcaceae	g__	s__	557051	0	0	0	0	1	0	3	0	17	1	0	0	0	0	0	0	0	0	1	0	0	0	2	2	0	1	0	0	2	2	0	0	0	0	0	1	0	0	0	0	13	0
k__Bacteria	p__Firmicutes	c__Clostridia	o__Clostridiales	f__	g__	s__	558420	373	227	288	342	614	198	94	202	95	129	320	241	72	213	318	289	709	650	210	130	133	142	180	56	150	177	18	329	278	41	162	72	201	244	333	262	97	92	229	167	78	246
k__Bacteria	p__Cyanobacteria	c__4C0d-2	o__YS2	f__	g__	s__	559149	6	12	71	72	2	32	25	25	16	11	0	8	12	25	10	6	4	5	23	0	0	13	4	1	0	0	0	16	12	8	0	0	5	0	2	11	60	9	19	1	5	12
k__Bacteria	p__Firmicutes	c__Clostridia	o__Clostridiales	f__Ruminococcaceae	g__	s__	559659	8	95	39	30	31	27	35	6	7	12	1	15	35	14	13	3	25	6	49	35	20	21	35	24	9	12	18	13	20	52	14	19	7	17	0	7	7	25	11	17	40	7
k__Bacteria	p__Firmicutes	c__Clostridia	o__Clostridiales	f__Lachnospiraceae	g__	s__	561171	3	0	17	13	0	0	0	0	0	0	20	0	0	1	12	14	4	0	0	10	2	0	0	0	0	0	8	9	0	3	16	26	38	14	9	0	0	2	0	13	0	0
k__Bacteria	p__Firmicutes	c__Clostridia	o__Clostridiales	f__Ruminococcaceae	g__Oscillospira	s__	564941	8	1	11	7	2	4	1	2	0	1	3	0	1	1	5	3	2	3	6	4	0	2	0	3	0	0	30	6	1	0	2	2	2	31	8	3	0	6	3	3	0	0
k__Bacteria	p__Bacteroidetes	c__Bacteroidia	o__Bacteroidales	f__S24-7	g__	s__	565625	38	0	42	13	25	13	6	11	19	21	5	27	2	6	26	2	3	35	3	13	1	25	15	8	3	0	6	13	7	21	1	4	16	3	2	219	8	0	9	13	5	10
k__Bacteria	p__Firmicutes	c__Clostridia	o__Clostridiales	f__	g__	s__	566022	4	4	10	6	7	1	4	5	19	4	1	2	1	3	3	4	7	1	3	6	23	14	0	21	5	1	2	4	8	9	4	2	1	6	0	1	15	0	2	4	1	2
k__Bacteria	p__Firmicutes	c__Clostridia	o__Clostridiales	f__Ruminococcaceae	g__	s__	566155	11	2	3	2	3	0	6	0	7	1	1	3	1	3	5	2	4	8	0	0	1	1	0	0	0	0	1	0	4	0	0	1	1	0	4	4	3	4	4	0	2	0
k__Bacteria	p__Firmicutes	c__Clostridia	o__Clostridiales	f__	g__	s__	566391	2	16	12	9	5	13	14	6	11	7	5	10	9	9	13	2	5	14	12	4	0	8	3	8	10	1	0	5	7	10	4	0	4	4	21	16	25	0	21	4	2	4
k__Bacteria	p__Bacteroidetes	c__Bacteroidia	o__Bacteroidales	f__Prevotellaceae	g__Prevotella	s__	567226	58	69	93	270	124	66	26	133	31	111	84	27	10	31	48	10	33	38	144	114	47	25	48	38	82	61	30	214	34	22	79	64	22	444	194	0	12	7	20	107	11	50
k__Bacteria	p__Bacteroidetes	c__Bacteroidia	o__Bacteroidales	f__Prevotellaceae	g__Prevotella	s__copri	568118	80	156	543	242	209	72	29	282	76	163	61	399	13	159	86	26	186	49	89	28	87	280	12	1	309	7	342	259	45	57	208	138	149	777	104	32	178	12	3	156	99	86
k__Bacteria	p__Firmicutes	c__Clostridia	o__Clostridiales	f__	g__	s__	568968	3	5	6	3	0	6	5	5	2	3	0	1	2	1	30	5	10	4	1	0	3	7	6	1	0	0	0	6	0	2	0	0	11	0	0	7	1	1	15	0	1	5
k__Bacteria	p__Firmicutes	c__Clostridia	o__Clostridiales	f__Ruminococcaceae	g__	s__	569017	9	14	3	6	16	6	10	1	24	3	2	6	15	0	12	3	10	6	24	9	1	3	1	27	6	1	0	16	7	7	16	1	5	4	0	8	38	12	17	22	10	9
k__Bacteria	p__Tenericutes	c__Mollicutes	o__RF39	f__	g__	s__	569244	22	0	3	24	18	0	8	9	1	2	4	0	18	4	11	0	0	0	1	2	6	4	9	9	0	5	12	1	10	2	9	4	0	7	2	1	5	3	0	7	13	0
k__Bacteria	p__Firmicutes	c__Clostridia	o__Clostridiales	f__Christensenellaceae	g__	s__	570052	3	5	3	8	21	0	1	6	1	2	4	2	8	7	9	7	4	6	3	5	4	6	1	15	2	3	9	2	13	1	9	3	0	1	2	1	1	15	4	7	7	0
k__Bacteria	p__Firmicutes	c__Clostridia	o__Clostridiales	f__	g__	s__	570341	860	444	573	792	1235	631	277	420	279	364	730	401	193	471	824	791	1282	1257	495	321	415	368	581	269	501	387	93	782	699	120	349	298	460	590	738	808	259	190	531	327	251	700
k__Bacteria	p__Firmicutes	c__Clostridia	o__Clostridiales	f__Lachnospiraceae	g__	s__	570367	5	2	0	8	1	10	3	4	1	16	0	5	8	4	2	0	1	1	3	0	9	8	12	3	0	8	0	2	2	0	0	0	1	1	4	1	0	0	2	1	3	3
k__Bacteria	p__Firmicutes	c__Clostridia	o__Clostridiales	f__Lachnospiraceae	g__Blautia	s__	570507	36	13	47	24	21	19	13	18	13	13	20	6	6	4	13	12	19	2	12	24	15	5	11	20	23	29	9	33	18	9	12	7	10	18	29	0	3	10	14	14	4	17
k__Bacteria	p__Firmicutes	c__Clostridia	o__Clostridiales	f__Lachnospiraceae	g__	s__	571178	57	48	238	218	152	69	50	94	52	77	68	124	45	101	94	49	173	52	93	60	69	130	68	45	122	35	82	111	65	69	132	72	54	143	107	45	137	55	50	97	22	58
k__Bacteria	p__Firmicutes	c__Clostridia	o__Clostridiales	f__Lachnospiraceae	g__	s__	573110	4	5	20	29	3	1	3	9	5	2	4	0	6	3	1	1	8	1	3	5	3	21	9	6	4	14	0	5	5	7	1	1	1	4	9	11	3	0	2	9	4	12
k__Bacteria	p__Firmicutes	c__Clostridia	o__Clostridiales	f__Lachnospiraceae	g__	s__	575261	3	24	1	4	3	49	67	19	47	46	5	35	103	4	45	5	0	13	37	7	23	5	15	24	3	17	10	1	46	31	22	0	0	0	1	35	35	41	44	1	29	51
k__Bacteria	p__Firmicutes	c__Clostridia	o__Clostridiales	f__Ruminococcaceae	g__	s__	576712	349	159	237	224	443	352	175	219	108	104	191	271	117	168	251	290	435	528	180	166	129	116	214	145	202	184	53	280	772	80	162	132	200	224	249	247	195	153	204	132	176	226
k__Bacteria	p__Firmicutes	c__Clostridia	o__Clostridiales	f__	g__	s__	576853	1	4	0	1	5	5	3	1	3	5	2	0	9	5	6	1	1	2	0	5	5	2	8	7	2	3	0	0	2	1	2	2	3	0	2	2	1	5	2	2	7	5
k__Bacteria	p__Bacteroidetes	c__Bacteroidia	o__Bacteroidales	f__S24-7	g__	s__	577228	436	216	206	500	193	280	41	355	152	8	1121	76	65	167	505	347	739	125	225	549	202	483	246	76	397	86	419	421	133	411	999	203	317	1202	790	2	6	487	389	348	6	56
k__Bacteria	p__Firmicutes	c__Clostridia	o__Clostridiales	f__	g__	s__	577512	11	2	3	16	11	13	4	32	29	6	41	15	76	10	128	3	3	17	39	19	52	52	38	34	6	71	0	7	19	82	81	5	11	121	4	8	20	6	10	29	13	11
k__Bacteria	p__Firmicutes	c__Clostridia	o__Clostridiales	f__Ruminococcaceae	g__	s__	578147	7	13	13	3	9	0	23	11	11	2	7	1	27	15	21	3	11	3	2	7	5	20	12	21	2	3	16	9	9	18	20	4	11	15	3	9	10	68	16	18	21	0
k__Bacteria	p__Firmicutes	c__Bacilli	o__Bacillales	f__Planococcaceae	g__Ureibacillus	s__	578347	0	1	0	0	0	0	0	0	0	0	0	0	0	0	0	0	0	0	0	0	0	0	0	0	0	0	0	0	0	0	0	1	0	0	0	0	0	0	0	0	0	0
k__Bacteria	p__Firmicutes	c__Clostridia	o__Clostridiales	f__Lachnospiraceae	g__	s__	578649	2	5	6	13	7	10	33	3	8	7	11	12	8	9	5	4	4	5	5	5	2	14	6	19	25	1	11	2	7	47	3	2	22	0	3	9	8	10	29	22	5	9
k__Bacteria	p__Firmicutes	c__Clostridia	o__Clostridiales	f__Lachnospiraceae	g__	s__	578960	3	4	8	12	7	2	1	2	1	4	3	1	1	2	2	6	10	12	5	1	5	1	7	2	4	2	0	4	6	1	4	3	3	3	5	5	0	7	15	0	8	11
k__Bacteria	p__Firmicutes	c__Clostridia	o__Clostridiales	f__Ruminococcaceae	g__	s__	579278	65	41	13	14	20	16	12	14	12	31	27	18	16	10	37	125	81	105	4	16	26	3	43	7	45	34	1	39	30	4	6	17	2	39	34	17	30	16	49	7	21	63
k__Bacteria	p__Firmicutes	c__Clostridia	o__Clostridiales	f__Ruminococcaceae	g__	s__	579462	4	0	1	0	2	0	1	0	3	0	6	1	0	0	20	1	0	0	0	12	3	7	0	6	0	1	17	1	4	8	0	0	2	35	1	0	1	1	2	0	1	0
k__Bacteria	p__Firmicutes	c__Clostridia	o__Clostridiales	f__Lachnospiraceae	g__	s__	579750	5	2	26	13	16	7	5	27	10	10	5	47	3	12	3	2	7	1	4	4	24	11	3	2	4	3	1	15	1	3	7	3	3	2	3	4	23	2	0	10	1	13
k__Bacteria	p__Firmicutes	c__Clostridia	o__Clostridiales	f__Ruminococcaceae	g__	s__	580121	287	399	195	257	208	189	157	150	137	207	52	244	53	185	181	180	201	293	194	247	60	103	117	98	211	86	151	151	195	55	148	168	383	183	241	418	129	447	217	172	225	176
k__Bacteria	p__Elusimicrobia	c__Elusimicrobia	o__Elusimicrobiales	f__Elusimicrobiaceae	g__	s__	581048	9	23	29	27	13	9	18	34	9	20	0	12	5	4	76	25	98	8	78	22	0	10	17	11	5	10	1	21	21	9	25	9	43	6	5	16	78	38	6	9	5	7
k__Bacteria	p__Firmicutes	c__Clostridia	o__Clostridiales	f__Ruminococcaceae	g__	s__	581201	2	2	12	5	7	2	1	1	3	7	3	0	4	8	2	3	0	9	0	1	0	4	4	0	2	0	1	3	2	3	0	1	2	17	2	2	1	10	2	3	0	1
k__Bacteria	p__Firmicutes	c__Clostridia	o__Clostridiales	f__Ruminococcaceae	g__Oscillospira	s__	581265	4	1	12	9	12	19	11	3	4	2	0	21	2	8	12	6	9	0	16	7	3	1	0	0	8	0	18	11	22	11	15	13	21	17	0	0	0	34	1	18	0	1
k__Bacteria	p__Firmicutes	c__Clostridia	o__Clostridiales	f__Ruminococcaceae	g__Ruminococcus	s__	581384	58	12	46	24	23	101	3	35	53	42	27	110	124	62	25	36	52	174	65	51	17	32	49	6	28	24	0	73	69	68	64	3	67	41	59	88	45	33	31	41	22	48
k__Bacteria	p__Firmicutes	c__Bacilli	o__Lactobacillales	f__Lactobacillaceae	g__Lactobacillus	s__	581474	120	9	63	13	26	84	7	47	9	180	36	15	3	79	47	28	26	20	9	49	14	24	35	19	182	1	6	150	9	12	46	19	16	68	62	23	28	22	28	211	14	27
k__Bacteria	p__Firmicutes	c__Clostridia	o__Clostridiales	f__Clostridiaceae	g__	s__	582691	237	81	71	22	74	117	94	83	151	426	470	34	116	53	232	51	111	91	178	137	146	145	536	523	143	23	151	197	174	331	100	341	270	164	290	115	74	86	272	116	52	282
k__Bacteria	p__Firmicutes	c__Clostridia	o__Clostridiales	f__Ruminococcaceae	g__	s__	583116	6	12	9	4	21	0	17	2	27	8	19	6	20	12	3	8	4	13	4	8	29	0	4	7	0	3	11	18	7	18	13	4	0	22	6	4	13	10	26	18	2	7
k__Bacteria	p__Firmicutes	c__Clostridia	o__Clostridiales	f__Ruminococcaceae	g__	s__	583134	24	47	57	23	26	36	30	35	13	15	23	25	48	21	23	28	49	33	28	24	22	24	31	10	11	11	6	46	39	16	15	2	35	31	62	51	14	10	19	2	10	41
k__Bacteria	p__Firmicutes	c__Clostridia	o__Clostridiales	f__Ruminococcaceae	g__	s__	583572	10	29	43	10	25	9	14	25	12	10	13	8	11	23	29	22	30	21	12	4	7	4	18	44	30	19	7	26	26	14	17	6	5	28	14	27	28	20	28	11	14	10
k__Bacteria	p__Firmicutes	c__Clostridia	o__Clostridiales	f__	g__	s__	583838	4	4	12	9	3	11	2	7	6	0	0	2	11	2	0	2	6	0	15	4	0	6	2	1	1	1	0	1	1	0	3	1	3	1	0	4	3	8	9	3	0	1
k__Bacteria	p__Firmicutes	c__Clostridia	o__Clostridiales	f__	g__	s__	583958	6	18	28	5	4	12	7	3	1	5	7	17	4	6	8	4	4	5	4	2	4	3	3	5	8	3	2	8	1	2	2	1	2	4	6	7	3	2	8	5	3	3
k__Bacteria	p__Firmicutes	c__Clostridia	o__Clostridiales	f__	g__	s__	584083	0	0	0	6	0	1	1	0	0	0	0	1	0	0	0	0	0	0	0	0	0	1	0	0	0	0	0	0	7	0	0	1	0	0	0	0	0	0	1	0	2	0
k__Bacteria	p__Firmicutes	c__Clostridia	o__Clostridiales	f__	g__	s__	584137	10	1	9	25	48	20	17	18	10	18	288	11	29	11	32	25	11	26	53	9	10	17	3	23	25	26	56	67	22	5	0	43	1	71	6	13	73	29	53	44	47	27
k__Bacteria	p__Firmicutes	c__Clostridia	o__Clostridiales	f__Ruminococcaceae	g__	s__	584951	8	0	9	3	0	0	0	0	0	0	7	0	0	0	5	5	1	0	0	4	0	5	0	0	6	0	8	6	0	0	14	0	7	17	0	0	0	4	0	13	0	0
k__Bacteria	p__Firmicutes	c__Clostridia	o__Clostridiales	f__Ruminococcaceae	g__	s__	586562	62	64	99	148	148	105	50	69	79	96	168	75	81	83	87	102	224	200	58	65	59	65	120	187	60	138	3	83	433	55	48	46	31	45	128	299	55	33	109	31	139	270
k__Bacteria	p__Firmicutes	c__Clostridia	o__Clostridiales	f__Lachnospiraceae	g__	s__	586920	9	24	23	28	45	24	20	26	16	28	12	22	11	12	14	15	29	9	7	11	30	22	19	30	26	14	3	15	5	7	10	12	11	17	17	17	21	22	6	15	9	20
k__Bacteria	p__Firmicutes	c__Clostridia	o__Clostridiales	f__	g__	s__	586980	2	11	20	7	7	21	6	14	8	11	0	6	23	11	6	2	9	2	18	3	0	5	13	6	2	2	0	9	0	11	4	1	5	5	0	8	12	2	2	2	7	1
k__Bacteria	p__Firmicutes	c__Bacilli	o__Lactobacillales	f__Lactobacillaceae	g__Lactobacillus	s__reuteri	588197	14	43	96	97	29	92	46	49	8	103	108	22	10	40	54	77	17	40	8	71	29	89	48	46	297	1	16	122	8	66	169	131	55	78	86	41	12	94	104	133	19	100
k__Bacteria	p__Firmicutes	c__Bacilli	o__Lactobacillales	f__Lactobacillaceae	g__Lactobacillus	s__	589114	2	1	3	2	0	1	0	1	0	0	1	1	1	0	1	0	2	2	3	2	0	1	3	1	7	1	2	13	1	1	2	2	7	4	10	1	1	2	0	0	1	0
k__Bacteria	p__Cyanobacteria	c__4C0d-2	o__YS2	f__	g__	s__	589410	3	0	6	7	0	4	4	5	1	2	0	6	2	3	0	0	0	3	2	1	0	3	0	0	0	0	0	0	2	2	0	0	0	0	0	9	15	2	2	0	8	0
k__Bacteria	p__Firmicutes	c__Clostridia	o__Clostridiales	f__Clostridiaceae	g__	s__	589450	7	11	23	32	3	14	13	19	6	13	13	3	10	7	16	4	12	14	15	16	2	9	21	48	16	13	0	14	20	5	15	3	17	6	20	21	30	10	10	1	8	19
k__Bacteria	p__Firmicutes	c__Clostridia	o__Clostridiales	f__	g__	s__	589658	2	48	10	17	5	18	36	17	28	32	14	13	38	6	11	6	10	3	15	21	7	16	26	35	3	10	0	8	28	15	5	0	2	1	6	12	26	18	66	8	26	33
k__Bacteria	p__Firmicutes	c__Clostridia	o__Clostridiales	f__	g__	s__	590209	2	0	1	0	0	3	2	0	2	0	2	0	0	0	8	0	33	3	2	0	1	22	1	2	0	0	0	10	3	1	0	0	1	0	2	2	1	0	0	0	1	1
k__Bacteria	p__Firmicutes	c__Clostridia	o__Clostridiales	f__Ruminococcaceae	g__	s__	590712	17	8	3	16	32	0	93	12	5	1	10	4	4	26	34	14	3	21	24	34	34	2	16	4	1	22	96	2	10	14	14	20	6	23	1	3	17	196	34	44	17	6
k__Bacteria	p__Tenericutes	c__RF3	o__ML615J-28	f__	g__	s__	590921	0	8	1	0	1	5	10	3	6	0	0	3	1	0	0	2	0	0	0	3	1	2	1	0	5	2	10	1	1	6	0	0	1	0	0	6	2	7	8	1	2	0
k__Bacteria	p__Firmicutes	c__Clostridia	o__Clostridiales	f__	g__	s__	591405	2	14	9	4	6	5	10	10	8	9	0	9	11	3	4	0	5	8	8	3	0	7	13	6	7	1	0	7	3	2	2	0	7	4	22	8	14	2	15	7	2	3
k__Bacteria	p__Firmicutes	c__Clostridia	o__Clostridiales	f__	g__	s__	591464	0	5	0	0	2	4	7	3	1	2	0	7	0	1	2	0	2	0	2	2	0	0	4	2	1	1	0	1	6	5	1	0	0	0	0	11	13	0	3	0	0	2
k__Bacteria	p__Proteobacteria	c__Gammaproteobacteria	o__Aeromonadales	f__Succinivibrionaceae	g__Succinivibrio	s__	591731	7	0	2	24	10	4	13	4	3	10	0	4	9	2	1	1	11	18	3	3	3	2	55	3	0	9	5	1	5	3	1	0	1	2	3	7	4	2	6	2	9	10
k__Bacteria	p__Bacteroidetes	c__Bacteroidia	o__Bacteroidales	f__Prevotellaceae	g__Prevotella	s__stercorea	591785	261	100	310	1162	357	49	20	303	82	29	153	23	10	82	347	67	204	44	220	194	95	221	103	55	147	167	161	215	63	76	285	109	62	381	296	6	81	53	65	178	70	15
k__Bacteria	p__Firmicutes	c__Clostridia	o__Clostridiales	f__Ruminococcaceae	g__	s__	592139	9	3	4	3	12	7	3	0	5	1	5	9	1	3	4	8	7	11	7	5	0	4	1	5	2	4	3	7	2	2	4	0	6	5	3	2	10	3	10	6	3	3
k__Bacteria	p__Firmicutes	c__Clostridia	o__Clostridiales	f__Lachnospiraceae	g__	s__	592572	5	1	0	4	3	4	2	1	0	1	1	1	3	1	2	7	2	6	4	7	2	0	5	3	1	1	0	6	1	0	3	4	5	4	3	4	3	0	1	1	1	7
k__Bacteria	p__Firmicutes	c__Clostridia	o__Clostridiales	f__	g__	s__	592649	0	0	0	0	0	1	4	9	18	0	10	0	149	43	31	0	1	10	2	25	17	213	0	217	0	1	0	0	128	127	35	0	0	25	2	1	17	13	0	29	23	0
k__Bacteria	p__Firmicutes	c__Clostridia	o__Clostridiales	f__	g__	s__	593156	29	12	1	7	2	2	6	17	16	7	0	1	2	7	17	13	3	0	0	14	16	7	6	7	0	0	3	0	0	4	7	5	3	0	0	22	2	4	8	6	1	1
k__Bacteria	p__Firmicutes	c__Clostridia	o__Clostridiales	f__Clostridiaceae	g__Clostridium	s__	593216	5	5	2	2	0	6	3	3	2	1	0	2	3	6	3	1	3	4	7	3	3	2	0	0	2	7	0	2	4	6	3	2	0	1	10	13	14	2	4	4	1	3
k__Bacteria	p__Firmicutes	c__Clostridia	o__Clostridiales	f__Lachnospiraceae	g__	s__	593977	6	29	17	58	8	4	20	7	20	10	10	14	24	13	6	10	13	8	13	14	21	19	10	25	13	2	0	9	8	20	4	9	7	14	7	22	25	8	7	19	6	7
k__Bacteria	p__Firmicutes	c__Clostridia	o__Clostridiales	f__Ruminococcaceae	g__	s__	594119	14	10	3	4	1	5	1	8	5	0	4	2	13	4	12	5	3	2	3	1	9	6	1	8	0	4	12	1	6	16	17	6	0	1	6	8	8	19	11	8	9	8
k__Bacteria	p__Firmicutes	c__Erysipelotrichi	o__Erysipelotrichales	f__Erysipelotrichaceae	g__p-75-a5	s__	605577	121	125	185	292	97	58	55	83	35	96	103	116	28	39	117	169	110	102	115	122	53	88	67	39	118	57	67	128	87	68	124	87	104	110	40	50	188	272	150	67	176	47
k__Bacteria	p__Firmicutes	c__Clostridia	o__Clostridiales	f__Ruminococcaceae	g__Ruminococcus	s__	608244	14	5	12	10	15	5	11	6	13	4	8	2	8	11	18	16	9	5	14	19	3	4	13	30	14	5	17	7	35	6	6	5	8	10	13	12	11	14	17	2	1	9
k__Bacteria	p__Firmicutes	c__Clostridia	o__Clostridiales	f__Ruminococcaceae	g__	s__	617806	3	7	9	7	3	2	0	1	7	7	4	8	1	4	4	0	3	0	2	4	1	13	9	8	11	1	4	3	12	1	3	7	6	16	18	4	7	8	9	1	8	3
k__Bacteria	p__Firmicutes	c__Clostridia	o__Clostridiales	f__	g__	s__	619919	19	22	10	20	26	34	19	8	11	20	3	13	14	33	8	24	8	23	16	13	15	13	12	9	24	5	14	2	22	11	3	6	19	13	22	4	14	16	19	16	25	33
k__Bacteria	p__Firmicutes	c__Clostridia	o__Clostridiales	f__	g__	s__	620319	11	43	84	29	18	28	58	47	36	13	25	43	23	41	141	24	89	34	53	13	2	78	33	10	18	2	9	25	42	42	8	8	42	23	21	57	40	42	53	40	3	17
k__Bacteria	p__Firmicutes	c__Clostridia	o__Clostridiales	f__	g__	s__	621649	31	34	16	35	64	35	39	25	14	13	9	45	9	55	17	28	17	69	75	31	5	34	13	16	20	9	6	14	65	23	17	16	41	16	14	70	30	29	25	12	54	42
k__Bacteria	p__Firmicutes	c__Clostridia	o__Clostridiales	f__Veillonellaceae	g__Phascolarctobacterium	s__	621829	13	2	4	15	3	2	0	8	0	1	8	0	0	6	12	2	6	0	1	9	4	16	0	0	7	2	10	6	0	3	15	9	7	17	3	0	0	2	10	7	1	1
k__Bacteria	p__Firmicutes	c__Clostridia	o__Clostridiales	f__Ruminococcaceae	g__Ruminococcus	s__	622256	0	3	0	12	8	4	26	8	0	4	0	0	5	7	0	0	1	0	2	0	0	0	0	2	0	0	0	2	144	10	0	0	0	0	0	3	6	0	5	0	0	16
k__Bacteria	p__Firmicutes	c__Clostridia	o__Clostridiales	f__Ruminococcaceae	g__	s__	626544	6	17	11	5	8	17	30	8	5	13	8	14	1	2	22	3	8	19	4	0	7	0	4	7	25	11	0	3	8	5	4	1	2	0	6	7	11	9	17	1	3	13
k__Bacteria	p__Firmicutes	c__Clostridia	o__Clostridiales	f__	g__	s__	632932	0	2	0	0	3	0	0	1	2	2	7	6	9	25	32	10	26	40	12	1	22	8	10	17	14	1	0	3	1	46	36	0	0	12	0	1	5	10	0	0	0	0
k__Bacteria	p__Proteobacteria	c__Betaproteobacteria	o__Burkholderiales	f__Alcaligenaceae	g__Sutterella	s__	636296	7	11	17	6	11	13	20	26	6	17	3	3	11	4	8	3	8	13	3	4	2	16	9	6	3	4	3	7	9	4	9	2	1	8	1	18	12	2	8	2	29	5
k__Bacteria	p__Fibrobacteres	c__Fibrobacteria	o__Fibrobacterales	f__Fibrobacteraceae	g__Fibrobacter	s__succinogenes	638485	150	168	20	267	287	342	582	176	113	240	0	4	74	139	174	0	27	160	266	602	238	27	241	165	471	241	153	214	411	68	93	168	767	73	119	69	196	0	724	257	218	284
k__Bacteria	p__Firmicutes	c__Clostridia	o__Clostridiales	f__	g__	s__	640999	2	10	4	0	0	4	9	2	1	0	0	3	1	1	7	2	4	6	4	0	0	6	1	7	2	0	0	8	6	1	3	1	2	0	2	6	6	1	1	1	1	4
k__Bacteria	p__Firmicutes	c__Clostridia	o__Clostridiales	f__Ruminococcaceae	g__	s__	641783	34	139	66	77	161	108	103	77	202	39	133	112	200	137	198	63	26	119	92	215	203	195	103	365	115	55	306	25	188	308	314	43	32	118	147	59	139	591	106	206	124	104
k__Bacteria	p__Firmicutes	c__Clostridia	o__Clostridiales	f__Christensenellaceae	g__	s__	644244	149	2	12	1	168	6	398	229	33	3	131	74	324	117	160	7	16	23	5	99	145	253	21	231	0	92	246	1	289	355	83	240	1	244	108	5	155	169	2	142	65	21
k__Bacteria	p__Firmicutes	c__Clostridia	o__Clostridiales	f__Lachnospiraceae	g__	s__	649107	2	22	16	23	8	10	4	12	9	13	9	11	6	4	7	15	13	43	1	2	7	10	13	4	20	8	2	18	4	7	3	8	25	4	3	5	7	1	7	8	7	8
k__Bacteria	p__Bacteroidetes	c__Bacteroidia	o__Bacteroidales	f__	g__	s__	651458	402	273	502	524	1134	466	835	432	465	676	422	458	554	571	571	175	672	632	677	473	424	573	541	561	237	180	153	795	797	378	778	225	223	708	526	876	466	124	263	552	227	173
k__Bacteria	p__Firmicutes	c__Clostridia	o__Clostridiales	f__Ruminococcaceae	g__Oscillospira	s__	655793	7	9	5	3	9	2	13	11	6	8	8	14	3	17	1	11	12	11	15	4	5	4	3	2	13	2	11	8	10	2	9	3	5	12	3	8	3	4	9	1	4	0
k__Bacteria	p__Firmicutes	c__Clostridia	o__Clostridiales	f__Lachnospiraceae	g__Dorea	s__	659361	30	7	8	16	29	14	12	10	3	3	7	23	3	4	9	23	17	19	18	11	7	4	12	3	6	6	28	15	8	4	6	11	25	11	12	0	7	13	5	7	5	1
k__Bacteria	p__Firmicutes	c__Clostridia	o__Clostridiales	f__	g__	s__	661055	0	5	7	3	2	2	7	8	3	1	0	2	2	1	2	1	4	4	2	12	1	0	7	1	6	4	1	0	4	3	0	0	5	1	0	2	14	5	3	3	1	1
k__Bacteria	p__Firmicutes	c__Clostridia	o__Clostridiales	f__Ruminococcaceae	g__	s__	668513	8	13	10	1	4	0	8	5	8	10	5	2	12	2	6	2	0	0	3	4	13	25	9	11	2	8	6	4	4	13	10	3	4	1	2	2	1	8	33	6	3	0
k__Bacteria	p__Firmicutes	c__Clostridia	o__Clostridiales	f__Ruminococcaceae	g__	s__	674324	19	6	2	0	8	0	4	6	2	9	4	0	5	15	5	22	4	9	0	23	11	3	0	0	5	0	1	0	6	4	13	9	1	11	1	0	0	19	0	30	5	0
k__Bacteria	p__Bacteroidetes	c__Bacteroidia	o__Bacteroidales	f__Prevotellaceae	g__Prevotella	s__	676082	129	47	248	73	33	65	112	151	172	50	2	86	152	148	51	49	61	109	59	54	19	203	90	29	63	12	12	55	64	200	53	11	34	52	18	132	273	19	100	63	42	91
k__Bacteria	p__Firmicutes	c__Clostridia	o__Clostridiales	f__Clostridiaceae	g__	s__	683621	88	147	64	68	153	76	135	154	133	45	127	152	187	109	127	86	54	82	59	97	69	205	62	82	18	48	314	46	155	162	150	83	83	160	47	59	46	138	132	185	88	1
k__Bacteria	p__Proteobacteria	c__Epsilonproteobacteria	o__Campylobacterales	f__Campylobacteraceae	g__Campylobacter	s__	683631	0	0	0	0	0	0	0	0	0	0	0	0	0	0	0	0	0	0	0	0	1	0	0	0	0	0	0	2	0	0	0	0	0	13	0	0	0	0	0	1	1	0
k__Bacteria	p__Firmicutes	c__Clostridia	o__Clostridiales	f__	g__	s__	693613	22	51	17	22	111	95	31	54	80	68	54	88	54	38	157	105	116	118	126	31	12	25	47	75	38	35	9	34	107	9	26	24	18	13	43	255	51	29	66	31	46	106
k__Bacteria	p__Planctomycetes	c__Planctomycetia	o__Pirellulales	f__Pirellulaceae	g__	s__	693641	466	743	511	544	1426	267	307	514	258	608	549	628	305	549	482	764	694	223	447	416	405	446	289	263	859	102	954	351	224	253	430	642	492	759	480	603	378	366	587	615	447	306
k__Bacteria	p__Firmicutes	c__Clostridia	o__Clostridiales	f__Lachnospiraceae	g__Blautia	s__producta	696563	6	0	19	1	3	3	0	4	1	0	30	0	0	0	22	3	14	0	6	28	1	10	7	8	32	9	3	5	0	0	33	23	28	10	4	0	0	26	2	8	0	1
k__Bacteria	p__Firmicutes	c__Clostridia	o__Clostridiales	f__	g__	s__	700540	0	6	2	3	0	2	9	4	3	3	2	11	5	5	1	3	1	2	3	5	6	1	6	4	0	1	1	0	3	0	2	2	0	0	2	1	1	0	16	2	2	8
k__Bacteria	p__Firmicutes	c__Clostridia	o__Clostridiales	f__Lachnospiraceae	g__Roseburia	s__	701221	9	26	43	60	16	21	30	19	20	22	11	58	26	22	10	18	16	19	22	19	21	19	18	10	19	9	37	30	20	21	21	18	23	57	26	31	35	16	7	20	13	23
k__Bacteria	p__Firmicutes	c__Clostridia	o__Clostridiales	f__Lachnospiraceae	g__	s__	708680	4	3	9	8	6	4	1	2	4	5	3	6	2	3	2	8	5	3	2	1	0	3	1	1	1	5	2	2	4	3	3	2	2	9	0	4	4	2	1	0	0	2
k__Bacteria	p__Firmicutes	c__Clostridia	o__Clostridiales	f__Peptococcaceae	g__Peptococcus	s__	710432	10	0	3	10	0	1	0	1	0	2	8	8	0	2	15	1	1	1	7	10	0	8	0	0	5	0	1	5	0	10	1	8	20	7	10	0	0	20	0	4	0	0
k__Bacteria	p__Firmicutes	c__Clostridia	o__Clostridiales	f__Clostridiaceae	g__SMB53	s__	712677	419	312	753	892	428	290	315	522	358	403	615	413	408	373	636	861	893	290	464	630	719	484	675	392	461	279	464	738	206	607	476	166	1112	646	627	263	268	769	781	309	225	597
k__Bacteria	p__Firmicutes	c__Clostridia	o__Clostridiales	f__Ruminococcaceae	g__	s__	720093	359	196	212	316	378	211	89	215	108	170	263	179	113	263	245	283	508	347	294	230	167	123	299	176	369	115	20	271	122	89	285	143	313	198	346	531	142	173	246	208	79	247
k__Bacteria	p__Firmicutes	c__Clostridia	o__Clostridiales	f__Lachnospiraceae	g__Dorea	s__	724472	9	3	9	7	15	9	4	3	3	4	4	4	5	4	2	6	7	5	5	4	0	7	8	1	6	6	1	2	6	2	4	9	3	0	4	5	8	4	5	2	4	5
k__Bacteria	p__Bacteroidetes	c__Bacteroidia	o__Bacteroidales	f__	g__	s__	733799	94	0	73	0	3	18	0	0	0	0	3	0	0	15	5	13	17	3	0	119	0	0	0	0	9	0	220	17	0	6	3	1	159	23	0	0	0	157	0	64	0	0
k__Bacteria	p__Firmicutes	c__Clostridia	o__Clostridiales	f__Ruminococcaceae	g__	s__	738351	40	19	55	29	57	15	10	88	30	29	22	13	10	21	25	35	111	56	15	23	10	34	25	21	4	34	1	84	44	12	10	12	11	16	30	100	24	9	17	14	4	13
k__Bacteria	p__Firmicutes	c__Clostridia	o__Clostridiales	f__Ruminococcaceae	g__	s__	743075	1	7	1	0	4	1	1	1	11	0	2	2	1	3	8	0	3	5	0	4	5	1	2	4	3	1	1	1	5	12	3	5	4	1	0	2	1	5	13	8	3	1
k__Bacteria	p__Firmicutes	c__Clostridia	o__Clostridiales	f__Lachnospiraceae	g__Coprococcus	s__	752354	2	1	1	11	0	0	0	2	0	1	0	0	0	0	0	2	0	0	0	6	0	0	0	0	0	0	16	7	0	0	15	0	8	23	0	0	0	18	2	2	1	2
k__Bacteria	p__Firmicutes	c__Clostridia	o__Clostridiales	f__Lachnospiraceae	g__	s__	753891	23	45	13	46	42	51	20	29	31	35	35	17	24	14	37	60	24	50	30	28	9	60	59	23	40	12	27	32	22	17	27	48	64	31	40	55	30	35	84	34	51	63
k__Bacteria	p__Firmicutes	c__Clostridia	o__Clostridiales	f__Clostridiaceae	g__Clostridium	s__	757903	9	33	195	8	18	10	61	33	61	15	11	10	61	14	20	18	41	24	28	5	17	8	27	15	8	45	0	11	73	155	7	11	45	11	7	10	102	2	31	4	24	1
k__Bacteria	p__Firmicutes	c__Clostridia	o__Clostridiales	f__Ruminococcaceae	g__	s__	758482	3	8	8	2	13	2	7	6	4	1	10	4	14	7	5	6	6	7	6	7	4	10	5	19	0	2	14	3	6	5	13	2	1	47	14	5	6	30	10	12	10	7
k__Bacteria	p__Firmicutes	c__Clostridia	o__Clostridiales	f__Lachnospiraceae	g__	s__	759751	6	8	5	22	3	0	7	3	8	1	0	12	7	19	1	3	4	9	8	2	1	8	6	0	1	5	8	7	8	2	7	0	7	9	0	6	8	2	3	5	0	3
k__Bacteria	p__Firmicutes	c__Clostridia	o__Clostridiales	f__Ruminococcaceae	g__	s__	766113	71	174	91	71	126	198	110	170	143	65	24	99	80	30	55	42	59	144	297	83	51	49	86	38	98	91	5	76	284	29	67	31	52	57	86	150	31	42	113	64	130	133
k__Bacteria	p__Firmicutes	c__Clostridia	o__Clostridiales	f__	g__	s__	769075	4	29	64	15	11	6	32	17	35	13	16	3	61	8	12	32	26	53	18	5	31	18	30	79	10	9	0	27	32	79	11	1	13	4	23	31	13	16	33	13	3	1
k__Bacteria	p__Firmicutes	c__Clostridia	o__Clostridiales	f__	g__	s__	772384	16	6	31	24	50	11	5	32	12	11	13	11	4	8	20	19	89	26	18	12	4	23	13	5	24	20	15	43	10	10	4	24	23	32	9	17	6	42	14	26	8	8
k__Bacteria	p__Firmicutes	c__Clostridia	o__Clostridiales	f__	g__	s__	772972	29	5	15	38	40	33	43	44	70	10	14	105	113	103	72	28	29	56	53	13	17	331	31	350	8	20	708	37	352	263	511	1	16	25	6	16	89	13	43	14	144	15
k__Bacteria	p__Firmicutes	c__Clostridia	o__Clostridiales	f__Ruminococcaceae	g__Ruminococcus	s__	775976	8	5	4	5	3	2	1	6	3	4	8	0	1	0	3	2	3	3	4	4	2	4	4	1	4	2	6	4	0	2	1	2	3	0	2	3	2	20	7	0	1	3
k__Bacteria	p__Firmicutes	c__Clostridia	o__Clostridiales	f__Clostridiaceae	g__	s__	780650	533	336	528	612	611	516	366	680	461	536	795	512	832	464	868	1099	1086	453	552	1031	877	595	1004	718	618	353	1059	814	374	918	645	287	1860	906	1266	459	194	898	1358	431	234	671
k__Bacteria	p__Proteobacteria	c__Gammaproteobacteria	o__Enterobacteriales	f__Enterobacteriaceae	g__	s__	782953	102	1	7	5	4	10	43	2	0	2	29	4	3	8	17	0	3	0	0	1	0	22	0	0	2	11	86	0	0	2	45	18	51	2	1	1	3	40	370	11	31	2
k__Bacteria	p__Firmicutes	c__Clostridia	o__Clostridiales	f__	g__	s__	782984	22	1	5	5	31	11	3	3	6	8	8	10	0	3	17	9	24	141	11	5	7	12	7	0	9	1	0	10	3	3	15	6	35	24	5	7	4	11	0	7	3	4
k__Bacteria	p__Firmicutes	c__Clostridia	o__Clostridiales	f__Lachnospiraceae	g__	s__	791522	13	37	69	76	31	25	47	28	32	26	23	28	27	25	54	16	67	28	36	16	34	63	16	37	28	17	2	71	20	11	15	11	14	35	61	44	27	25	10	19	29	43
k__Bacteria	p__Bacteroidetes	c__Bacteroidia	o__Bacteroidales	f__[Paraprevotellaceae]	g__CF231	s__	791560	0	0	30	0	1	0	0	0	0	0	0	1	0	1	0	0	0	0	2	12	5	0	0	0	0	0	0	3	1	0	0	0	1	1	0	0	0	0	0	0	0	2
k__Bacteria	p__Firmicutes	c__Clostridia	o__Clostridiales	f__Ruminococcaceae	g__	s__	792399	170	164	138	100	284	185	225	218	107	144	113	101	144	267	98	133	212	454	137	97	79	160	249	69	136	115	16	185	325	56	73	80	206	166	267	204	176	176	189	110	130	204
k__Bacteria	p__Firmicutes	c__Clostridia	o__Clostridiales	f__	g__	s__	796871	1	10	2	9	14	3	3	8	4	4	1	3	8	2	3	6	0	3	1	2	2	5	10	2	0	1	14	2	5	7	4	3	0	2	3	8	0	0	9	11	4	6
k__Bacteria	p__Firmicutes	c__Clostridia	o__Clostridiales	f__	g__	s__	798164	56	55	92	84	78	72	35	46	58	74	55	52	44	42	78	80	89	110	53	89	75	54	76	55	97	63	39	75	50	32	79	39	87	47	119	64	38	94	87	61	122	98
k__Bacteria	p__Proteobacteria	c__Betaproteobacteria	o__Burkholderiales	f__Alcaligenaceae	g__Sutterella	s__	801210	4	1	2	3	0	2	1	6	1	5	1	1	2	1	0	2	3	0	2	1	2	7	0	1	2	1	2	5	0	1	5	0	2	5	2	0	3	3	0	1	5	0
k__Bacteria	p__Firmicutes	c__Clostridia	o__Clostridiales	f__Lachnospiraceae	g__Coprococcus	s__	804526	19	14	45	10	44	34	5	37	7	8	128	16	1	21	18	72	17	21	31	10	15	16	20	4	15	6	0	27	10	4	16	14	17	11	60	65	4	7	42	9	2	39
k__Bacteria	p__Firmicutes	c__Clostridia	o__Clostridiales	f__Lachnospiraceae	g__	s__	805066	4	5	34	18	0	24	17	11	2	2	0	6	4	18	13	2	80	34	7	11	5	11	8	12	2	15	0	10	14	4	3	0	2	5	3	39	7	0	11	8	4	3
k__Bacteria	p__Firmicutes	c__Clostridia	o__Clostridiales	f__Clostridiaceae	g__Caloramator	s__	805469	0	0	0	0	0	0	0	0	0	0	0	0	0	0	0	0	0	0	0	0	0	0	0	0	0	0	0	0	0	0	0	0	0	0	0	0	0	0	0	0	0	0
k__Bacteria	p__Firmicutes	c__Bacilli	o__Lactobacillales	f__Lactobacillaceae	g__Lactobacillus	s__	807795	66	474	667	2121	303	536	724	636	304	728	314	1126	315	680	477	691	806	559	317	1008	574	1234	527	852	1406	152	226	1166	271	955	765	375	1473	645	1208	597	339	754	1413	501	104	2245
k__Bacteria	p__Firmicutes	c__Clostridia	o__Clostridiales	f__Lachnospiraceae	g__	s__	808794	9	20	103	81	34	17	9	36	10	27	10	78	13	9	20	20	58	18	15	22	27	79	10	7	37	7	0	75	3	12	18	20	32	42	14	21	21	1	6	12	6	43
k__Bacteria	p__Firmicutes	c__Clostridia	o__Clostridiales	f__Veillonellaceae	g__Selenomonas	s__ruminantium	812596	1	1	21	8	3	1	2	0	0	5	0	15	0	4	0	0	16	1	4	0	4	1	1	0	1	0	1	10	0	0	0	0	0	6	1	0	8	0	0	0	0	1
k__Bacteria	p__Actinobacteria	c__Actinobacteria	o__Bifidobacteriales	f__Bifidobacteriaceae	g__Bifidobacterium	s__	813479	0	1	72	0	2	0	1	2	5	0	0	8	8	2	10	2	15	6	5	8	10	0	16	3	0	5	0	0	9	9	0	1	9	8	4	4	0	13	8	0	14	2
k__Bacteria	p__Firmicutes	c__Clostridia	o__Clostridiales	f__Lachnospiraceae	g__	s__	813654	30	46	103	84	27	43	38	54	31	51	28	45	49	31	50	35	56	32	25	29	36	62	33	23	38	26	15	87	68	46	25	26	31	49	50	62	51	32	10	39	34	31
k__Bacteria	p__Firmicutes	c__Clostridia	o__Clostridiales	f__Ruminococcaceae	g__	s__	819181	65	5	27	11	72	2	13	48	59	4	71	27	57	36	55	3	9	55	3	50	71	32	67	15	0	42	28	1	20	31	52	3	0	175	137	4	20	83	1	41	13	2
k__Bacteria	p__Actinobacteria	c__Actinobacteria	o__Bifidobacteriales	f__Bifidobacteriaceae	g__Bifidobacterium	s__	825808	0	0	28	0	0	0	2	1	2	0	0	4	4	1	8	4	7	4	4	4	12	0	10	2	1	4	0	0	4	2	0	4	2	4	2	2	1	7	3	0	2	0
k__Bacteria	p__Firmicutes	c__Clostridia	o__Clostridiales	f__	g__	s__	825939	0	0	1	1	0	0	2	3	1	0	0	0	5	0	5	3	3	1	1	0	0	3	1	10	2	0	0	3	3	8	0	0	1	0	3	5	2	0	0	2	0	0
k__Bacteria	p__Firmicutes	c__Clostridia	o__Clostridiales	f__	g__	s__	826624	2	7	13	19	7	9	6	7	1	5	0	16	5	3	1	1	0	0	9	1	4	2	3	6	5	0	1	5	3	0	2	2	2	6	1	2	14	2	1	5	5	7
k__Bacteria	p__Firmicutes	c__Clostridia	o__Clostridiales	f__Lachnospiraceae	g__	s__	838200	16	6	37	56	20	16	14	32	13	8	4	39	7	8	8	12	23	19	32	11	8	3	9	6	15	10	0	14	13	11	6	14	16	7	4	22	30	11	2	12	5	8
k__Archaea	p__Euryarchaeota	c__Methanobacteria	o__Methanobacteriales	f__Methanobacteriaceae	g__Methanobrevibacter	s__	842598	92	77	4	3	185	19	193	4	19	44	17	150	33	585	36	5	1	48	101	60	5	361	49	336	13	24	153	0	84	339	356	88	0	202	0	130	296	24	204	227	83	71
k__Bacteria	p__Firmicutes	c__Clostridia	o__Clostridiales	f__Lachnospiraceae	g__Lachnospira	s__	843553	5	2	12	19	7	1	2	6	1	7	1	7	2	8	4	6	6	7	1	1	2	9	3	0	7	2	11	6	3	3	4	6	10	12	1	4	6	8	1	7	2	5
k__Bacteria	p__Firmicutes	c__Clostridia	o__Clostridiales	f__Ruminococcaceae	g__	s__	844006	7	3	2	3	1	3	0	4	4	5	5	6	4	3	6	4	3	9	4	3	3	3	11	9	4	2	1	4	0	1	11	2	2	7	4	3	5	8	5	1	0	4
k__Bacteria	p__Bacteroidetes	c__Bacteroidia	o__Bacteroidales	f__S24-7	g__	s__	844589	0	0	34	5	1	0	0	2	1	0	6	0	0	0	5	1	3	0	0	0	2	0	0	0	0	0	19	17	0	0	0	0	2	15	2	0	0	0	0	0	0	0
k__Bacteria	p__Firmicutes	c__Clostridia	o__Clostridiales	f__	g__	s__	845291	5	7	3	5	0	7	8	4	4	2	0	7	3	8	8	2	1	2	1	7	5	9	11	10	5	4	5	3	2	2	3	3	7	1	1	6	8	0	2	2	4	4
k__Archaea	p__Euryarchaeota	c__Methanobacteria	o__Methanobacteriales	f__Methanobacteriaceae	g__Methanobrevibacter	s__	849440	5	5	6	1	4	12	1	15	0	2	23	6	2	0	31	12	7	14	2	13	9	4	4	3	0	23	6	0	17	0	0	11	18	10	22	0	0	41	36	9	20	0
k__Archaea	p__Euryarchaeota	c__Thermoplasmata	o__E2	f__[Methanomassiliicoccaceae]	g__vadinCA11	s__	849920	19	43	24	39	38	33	114	35	39	34	5	7	34	30	16	16	20	17	34	27	35	13	28	31	14	18	19	14	27	29	36	15	19	7	20	46	20	45	48	37	71	24
k__Bacteria	p__Firmicutes	c__Clostridia	o__Clostridiales	f__Ruminococcaceae	g__	s__	850841	0	0	0	1	4	0	0	4	3	0	4	0	3	13	0	0	0	0	0	14	13	14	0	3	0	0	17	0	4	18	5	4	0	11	0	0	0	25	0	20	1	0
k__Bacteria	p__Firmicutes	c__Clostridia	o__Clostridiales	f__Christensenellaceae	g__	s__	856191	2	0	0	0	34	0	53	48	34	0	35	10	14	42	85	0	0	1	9	34	52	51	44	8	0	15	7	0	39	23	39	0	0	0	0	6	3	61	81	80	9	0
k__Bacteria	p__Spirochaetes	c__Spirochaetes	o__Spirochaetales	f__Spirochaetaceae	g__Treponema	s__	856253	147	226	160	362	84	419	174	332	256	559	50	304	101	147	398	7	102	92	584	149	101	355	355	242	134	159	330	197	977	79	343	340	45	55	259	413	173	6	636	464	119	382
k__Bacteria	p__Firmicutes	c__Clostridia	o__Clostridiales	f__	g__	s__	863612	1	6	0	4	3	1	0	1	0	1	0	1	1	0	1	0	5	2	2	0	0	3	4	1	0	1	0	0	3	0	0	1	1	2	0	3	1	1	1	0	0	1
k__Bacteria	p__Firmicutes	c__Clostridia	o__Clostridiales	f__Ruminococcaceae	g__	s__	870421	214	221	131	145	376	223	250	134	141	204	127	188	381	151	188	153	291	482	271	150	157	84	208	105	228	101	70	87	371	168	240	159	140	169	295	365	166	103	392	186	111	161
k__Bacteria	p__Bacteroidetes	c__Bacteroidia	o__Bacteroidales	f__[Paraprevotellaceae]	g__CF231	s__	875643	99	389	419	129	109	40	520	180	260	49	41	309	686	333	69	170	88	57	290	136	218	344	121	75	170	50	188	85	129	146	208	32	101	169	212	133	339	95	156	95	118	384
k__Bacteria	p__Firmicutes	c__Clostridia	o__Clostridiales	f__	g__	s__	879327	34	55	64	123	88	83	53	52	56	60	58	69	32	54	77	55	65	70	58	31	41	43	48	31	22	21	1	92	121	30	51	28	71	51	64	81	64	45	69	29	43	92
k__Bacteria	p__Firmicutes	c__Clostridia	o__Clostridiales	f__Ruminococcaceae	g__	s__	887025	6	8	7	9	3	6	8	2	3	10	6	18	6	10	7	7	7	10	9	6	13	2	7	3	14	5	4	9	8	0	10	10	6	6	6	10	4	1	14	5	6	4
k__Bacteria	p__Bacteroidetes	c__Bacteroidia	o__Bacteroidales	f__	g__	s__	907916	3	2	20	44	11	6	22	2	12	12	0	5	20	6	3	11	0	3	100	6	2	4	7	12	11	2	59	4	23	2	3	5	3	6	6	10	180	8	5	3	10	29
k__Bacteria	p__Bacteroidetes	c__Bacteroidia	o__Bacteroidales	f__	g__	s__	908071	144	88	228	208	183	226	300	195	307	319	83	126	181	226	170	80	153	215	219	142	115	104	174	170	126	112	192	188	119	124	239	147	297	95	397	308	161	96	240	141	245	147
k__Bacteria	p__Firmicutes	c__Clostridia	o__Clostridiales	f__Lachnospiraceae	g__Dorea	s__	909065	17	7	4	6	15	6	1	7	1	0	3	8	0	3	3	10	12	10	2	6	1	3	6	2	6	3	29	5	3	4	8	10	19	7	10	1	2	11	10	4	5	4
k__Bacteria	p__Bacteroidetes	c__Bacteroidia	o__Bacteroidales	f__	g__	s__	911254	22	47	28	49	92	86	49	47	76	55	52	18	49	50	54	29	35	74	44	37	7	59	36	25	26	7	126	48	52	63	80	31	18	64	39	91	25	12	41	38	29	25
k__Bacteria	p__Firmicutes	c__Clostridia	o__Clostridiales	f__Veillonellaceae	g__Phascolarctobacterium	s__	916143	283	459	634	290	336	260	482	416	289	492	147	398	357	314	133	261	411	578	298	132	319	254	300	225	239	189	128	367	405	252	190	66	126	292	129	532	730	188	313	137	277	413
k__Bacteria	p__Bacteroidetes	c__Bacteroidia	o__Bacteroidales	f__Porphyromonadaceae	g__Parabacteroides	s__	918187	6	11	12	5	5	3	10	15	9	3	4	5	5	6	7	7	4	11	8	6	12	8	5	11	6	5	13	10	3	21	6	1	7	10	10	13	13	11	6	6	10	6
k__Bacteria	p__Bacteroidetes	c__Bacteroidia	o__Bacteroidales	f__Porphyromonadaceae	g__Parabacteroides	s__	921813	29	32	71	52	25	9	56	47	48	39	24	15	69	36	40	50	40	63	38	24	25	124	50	128	33	29	78	35	25	91	32	18	21	46	8	61	74	102	75	24	46	28
k__Bacteria	p__Spirochaetes	c__Spirochaetes	o__Spirochaetales	f__Spirochaetaceae	g__Treponema	s__	924224	27	60	68	158	109	195	292	92	123	129	35	35	80	99	165	64	87	31	64	78	98	175	51	61	69	27	153	37	54	49	86	128	175	48	121	61	103	23	101	104	49	117
k__Bacteria	p__Bacteroidetes	c__Bacteroidia	o__Bacteroidales	f__Prevotellaceae	g__Prevotella	s__copri	925131	5	0	18	8	1	0	0	14	0	0	5	0	0	0	36	3	5	0	0	0	2	9	0	0	7	0	23	15	1	14	27	2	14	32	10	1	0	2	0	13	0	0
k__Bacteria	p__Bacteroidetes	c__Bacteroidia	o__Bacteroidales	f__Prevotellaceae	g__Prevotella	s__	929493	23	28	29	3	22	9	7	19	42	31	0	3	8	38	7	4	41	11	24	11	0	26	20	3	1	0	59	20	11	8	0	6	11	34	22	6	31	0	43	15	3	2
k__Bacteria	p__Bacteroidetes	c__Bacteroidia	o__Bacteroidales	f__Prevotellaceae	g__Prevotella	s__	938672	86	101	142	51	107	35	67	27	43	114	47	66	72	38	14	11	66	59	41	68	75	72	21	117	27	36	30	69	60	40	118	35	50	54	69	80	106	13	35	55	56	121
k__Bacteria	p__Bacteroidetes	c__Bacteroidia	o__Bacteroidales	f__S24-7	g__	s__	940433	669	568	566	235	645	829	189	1065	528	832	297	705	534	819	268	186	993	991	1126	866	601	313	406	235	1130	80	615	740	631	858	527	478	340	695	860	448	1164	27	415	453	318	1410
k__Bacteria	p__Bacteroidetes	c__Bacteroidia	o__Bacteroidales	f__Prevotellaceae	g__Prevotella	s__	956050	5	3	103	12	7	6	12	46	4	6	24	12	11	0	17	7	7	1	2	4	8	27	0	4	2	10	13	46	4	27	4	3	10	10	10	3	31	0	0	5	4	4
k__Bacteria	p__Firmicutes	c__Clostridia	o__Clostridiales	f__Ruminococcaceae	g__Ruminococcus	s__	970805	2	23	20	22	25	20	5	24	1	7	21	97	5	23	6	18	86	12	8	4	1	8	66	22	1	1	0	42	3	4	1	7	3	24	6	131	59	2	40	2	6	11
k__Bacteria	p__Firmicutes	c__Clostridia	o__Clostridiales	f__Ruminococcaceae	g__	s__	975259	14	181	0	7	10	1	89	71	26	0	9	18	11	8	8	4	0	29	0	129	77	39	21	21	0	25	80	0	85	32	86	37	0	37	0	49	23	77	0	99	24	0
k__Bacteria	p__Firmicutes	c__Clostridia	o__Clostridiales	f__Lachnospiraceae	g__	s__	983033	8	5	3	5	1	7	10	2	2	2	1	0	1	4	5	2	3	0	2	4	4	6	6	5	8	1	7	5	2	2	6	5	8	4	3	2	1	1	3	4	0	7
k__Bacteria	p__Bacteroidetes	c__Bacteroidia	o__Bacteroidales	f__Prevotellaceae	g__Prevotella	s__	987581	96	70	125	95	52	30	48	73	37	41	4	141	17	46	23	43	54	24	90	33	126	79	14	6	27	57	107	115	13	37	20	10	36	20	68	17	97	6	19	14	9	29
k__Bacteria	p__Bacteroidetes	c__Bacteroidia	o__Bacteroidales	f__Prevotellaceae	g__Prevotella	s__	993934	7	0	21	0	0	0	0	8	4	0	0	3	1	2	3	3	5	6	2	1	0	0	0	0	3	0	16	1	0	1	2	4	1	22	2	0	13	0	6	7	2	0
k__Bacteria	p__Bacteroidetes	c__Bacteroidia	o__Bacteroidales	f__Prevotellaceae	g__Prevotella	s__	1013234	330	342	699	100	413	250	103	249	184	289	64	262	101	218	101	93	443	243	287	227	150	354	71	54	309	30	417	249	317	92	339	187	491	187	268	187	306	42	105	224	51	283
k__Bacteria	p__Bacteroidetes	c__Bacteroidia	o__Bacteroidales	f__	g__	s__	1027100	8	44	103	30	25	3	12	7	20	15	9	23	47	20	61	18	18	13	18	13	13	51	8	17	11	30	24	8	11	38	21	12	3	10	9	21	43	16	19	18	12	8
k__Bacteria	p__Firmicutes	c__Clostridia	o__Clostridiales	f__Lachnospiraceae	g__Lachnospira	s__	1029949	50	6	136	126	15	7	3	41	21	11	25	26	6	4	39	27	53	32	33	16	27	87	4	2	21	24	10	44	2	25	6	2	45	57	15	11	51	41	26	11	7	11
k__Bacteria	p__Bacteroidetes	c__Bacteroidia	o__Bacteroidales	f__[Paraprevotellaceae]	g__[Prevotella]	s__	1033345	129	23	17	52	38	19	16	93	109	182	5	81	41	47	14	6	12	86	72	15	22	64	10	8	15	16	61	32	24	118	61	6	13	141	12	35	116	61	20	35	12	180
k__Bacteria	p__Firmicutes	c__Clostridia	o__Clostridiales	f__Ruminococcaceae	g__	s__	1035392	119	123	59	57	369	117	189	114	115	82	43	183	148	305	329	147	102	229	151	141	93	186	95	211	132	43	313	143	228	21	153	89	93	257	292	319	86	156	151	111	123	88
k__Bacteria	p__Spirochaetes	c__Spirochaetes	o__Spirochaetales	f__Spirochaetaceae	g__Treponema	s__	1038455	166	61	288	157	90	195	15	74	89	56	0	48	209	60	138	16	205	66	48	143	182	234	60	93	58	38	78	113	74	85	133	93	236	210	101	44	67	198	24	55	51	180
k__Bacteria	p__Firmicutes	c__Clostridia	o__Clostridiales	f__	g__	s__	1041094	7	0	1	1	10	0	0	0	0	0	1	0	1	9	9	2	0	4	5	6	0	0	0	0	2	0	0	7	1	0	1	2	3	4	0	0	1	3	1	4	0	2
k__Bacteria	p__Tenericutes	c__Mollicutes	o__Acholeplasmatales	f__	g__	s__	1042795	1	7	5	15	3	12	7	11	2	9	0	1	4	1	4	0	7	3	9	8	18	6	0	2	4	0	9	4	4	1	4	7	1	1	3	7	2	0	2	6	11	1
k__Bacteria	p__Firmicutes	c__Bacilli	o__Bacillales	f__Bacillaceae	g__Anoxybacillus	s__kestanbolensis	1051517	0	3	0	0	1	0	0	0	0	0	1	0	17	0	0	0	0	0	0	1	1	0	0	0	0	6	1	0	1	0	0	0	0	0	0	2	0	1	0	11	12	0
k__Bacteria	p__Bacteroidetes	c__Bacteroidia	o__Bacteroidales	f__Prevotellaceae	g__Prevotella	s__	1061134	28	13	34	15	18	17	17	15	18	24	4	36	9	31	15	5	31	29	15	12	10	23	13	13	16	6	1	18	17	10	16	7	24	43	5	22	27	8	6	12	3	27
k__Bacteria	p__Firmicutes	c__Clostridia	o__Clostridiales	f__Ruminococcaceae	g__	s__	1062061	2	5	3	0	3	0	1	3	4	2	3	2	4	3	2	0	0	10	3	0	3	1	1	1	1	2	4	0	0	2	7	0	1	6	1	0	1	6	0	2	2	1
k__Bacteria	p__Verrucomicrobia	c__Verruco-5	o__WCHB1-41	f__RFP12	g__	s__	1066464	97	76	152	57	66	172	74	162	75	110	115	86	94	65	170	213	126	57	118	211	221	106	75	182	120	98	99	119	53	112	99	27	156	233	244	88	93	106	152	125	75	80
k__Bacteria	p__Bacteroidetes	c__Bacteroidia	o__Bacteroidales	f__S24-7	g__	s__	1067655	15	31	3	13	27	2	11	19	16	24	0	52	26	16	0	0	0	42	22	1	11	1	9	0	2	2	0	1	51	4	12	3	0	0	2	19	9	0	10	6	85	64
k__Bacteria	p__Bacteroidetes	c__Bacteroidia	o__Bacteroidales	f__	g__	s__	1092802	609	466	485	401	768	467	1089	793	889	576	200	555	507	478	582	543	246	726	347	794	593	723	210	512	398	296	2644	251	480	422	890	416	930	797	503	826	395	632	619	714	479	410
k__Bacteria	p__Firmicutes	c__Clostridia	o__Clostridiales	f__Lachnospiraceae	g__Coprococcus	s__	1105328	4	7	20	13	8	3	5	3	6	1	4	7	8	5	3	12	9	4	6	9	5	2	5	5	9	11	1	7	10	3	0	3	8	9	8	4	4	22	6	4	5	7
k__Bacteria	p__Firmicutes	c__Clostridia	o__Clostridiales	f__Ruminococcaceae	g__	s__	1105454	81	79	187	49	98	42	166	215	66	153	3	21	26	64	5	29	74	138	71	35	9	90	56	7	31	11	0	36	49	27	60	47	5	38	7	132	104	6	213	71	38	5
k__Bacteria	p__Bacteroidetes	c__Bacteroidia	o__Bacteroidales	f__[Paraprevotellaceae]	g__	s__	1105615	3	25	13	12	7	6	19	22	10	5	5	15	9	17	0	7	8	5	11	11	19	23	10	3	2	0	5	8	6	1	4	2	6	42	2	6	20	2	10	8	2	17
k__Bacteria	p__Firmicutes	c__Clostridia	o__Clostridiales	f__Ruminococcaceae	g__	s__	1105668	10	46	31	101	18	21	20	20	13	14	3	13	21	5	21	12	5	9	30	10	8	5	5	5	15	14	0	10	17	3	11	3	10	3	5	25	12	32	11	6	37	13
k__Bacteria	p__Verrucomicrobia	c__Opitutae	o__[Cerasicoccales]	f__[Cerasicoccaceae]	g__	s__	1106624	8	28	1	62	19	331	263	33	65	136	0	15	59	16	0	8	8	92	82	42	4	6	11	240	85	5	0	4	88	38	4	5	1	0	2	234	425	3	54	3	1604	33
k__Bacteria	p__Firmicutes	c__Clostridia	o__Clostridiales	f__Lachnospiraceae	g__Roseburia	s__	1106861	1	2	12	1	4	7	9	1	1	6	2	10	4	0	3	2	4	4	8	3	1	2	8	2	10	1	3	5	4	3	7	5	7	1	3	5	14	4	0	2	0	8
k__Bacteria	p__Firmicutes	c__Clostridia	o__Clostridiales	f__	g__	s__	1106880	1	19	44	14	3	0	0	0	5	1	1	0	0	6	9	7	27	8	0	3	4	0	6	0	1	0	0	0	1	5	2	0	3	1	0	0	0	1	10	0	22	0
k__Bacteria	p__Firmicutes	c__Clostridia	o__Clostridiales	f__	g__	s__	1107439	3	9	11	26	0	3	7	27	10	5	11	5	2	4	14	8	6	4	1	1	3	16	1	2	8	5	0	14	4	7	7	1	1	0	4	5	12	0	1	10	4	10
k__Bacteria	p__Firmicutes	c__Clostridia	o__Clostridiales	f__Lachnospiraceae	g__	s__	1110135	16	95	117	80	31	31	28	74	29	56	24	60	45	38	56	83	88	58	48	26	39	84	73	18	70	28	1	93	31	37	41	39	45	92	57	53	75	26	32	47	34	106
k__Bacteria	p__Firmicutes	c__Clostridia	o__Clostridiales	f__	g__	s__	1110312	8	45	47	10	22	15	29	37	50	31	4	28	22	20	61	22	27	36	29	19	9	60	28	20	15	5	1	55	17	39	7	13	45	15	24	30	35	29	74	19	5	19
k__Bacteria	p__Firmicutes	c__Clostridia	o__Clostridiales	f__Ruminococcaceae	g__Oscillospira	s__	1110378	2	3	4	1	3	0	1	0	2	1	3	2	4	1	4	2	1	0	6	5	0	1	2	5	3	2	1	0	1	3	3	1	1	3	1	1	0	2	3	6	2	0
k__Bacteria	p__Firmicutes	c__Clostridia	o__Clostridiales	f__	g__	s__	1112190	25	10	1	20	6	3	32	22	17	3	8	3	18	35	4	11	1	5	0	4	0	2	6	3	8	6	28	22	5	3	35	3	7	22	7	6	0	12	64	14	0	0
k__Bacteria	p__Firmicutes	c__Clostridia	o__Clostridiales	f__Ruminococcaceae	g__	s__	1112614	5	6	1	0	2	3	5	2	1	1	0	0	2	1	13	3	2	3	5	3	5	6	0	8	2	1	4	5	11	7	7	1	5	14	6	3	6	4	15	8	3	0
k__Bacteria	p__Tenericutes	c__Mollicutes	o__Anaeroplasmatales	f__Anaeroplasmataceae	g__Anaeroplasma	s__	1121634	0	0	0	21	0	0	0	0	0	0	0	0	0	0	0	0	0	2	0	0	0	0	0	8	0	0	0	0	0	0	0	0	0	0	0	0	0	0	0	0	0	0
k__Bacteria	p__Fibrobacteres	c__Fibrobacteria	o__Fibrobacterales	f__Fibrobacteraceae	g__Fibrobacter	s__	1129038	16	38	8	20	100	34	16	22	25	35	13	21	9	21	11	47	87	41	53	39	19	35	29	9	11	75	65	9	14	10	58	19	5	23	18	61	84	129	15	67	73	0
k__Bacteria	p__Spirochaetes	c__Spirochaetes	o__Sphaerochaetales	f__Sphaerochaetaceae	g__Sphaerochaeta	s__	1134576	49	86	67	91	30	70	87	52	33	71	7	16	22	15	70	123	47	31	54	29	25	81	30	18	90	49	28	29	32	42	41	34	22	10	14	47	109	58	111	34	140	41
k__Bacteria	p__Verrucomicrobia	c__Verruco-5	o__WCHB1-41	f__RFP12	g__	s__	1141834	0	82	29	68	16	58	186	40	15	143	5	15	6	34	41	38	42	7	13	20	12	46	49	26	23	58	0	50	18	11	42	17	45	1	3	27	58	24	22	47	62	8
k__Bacteria	p__Tenericutes	c__Mollicutes	o__Mycoplasmatales	f__Mycoplasmataceae	g__Mycoplasma	s__	1143674	0	2	0	482	1	1	46	12	3	0	2	2	10	0	4	12	0	0	0	0	7	39	10	0	0	20	0	0	22	0	0	0	0	0	0	3	10	0	13	22	2	13
k__Bacteria	p__Firmicutes	c__Clostridia	o__Clostridiales	f__Ruminococcaceae	g__	s__	1599042	0	0	0	0	6	0	0	0	5	0	4	0	11	0	16	0	0	0	0	0	0	1	0	0	0	0	19	0	9	2	10	0	0	0	0	0	0	18	2	9	6	0
k__Bacteria	p__Fusobacteria	c__Fusobacteriia	o__Fusobacteriales	f__Fusobacteriaceae	g__Fusobacterium	s__	1654477	0	1	0	4	0	0	1	1	0	0	0	0	0	0	1	0	0	0	0	6	4	4	0	0	2	4	0	0	0	0	6	0	0	0	0	0	0	0	0	0	56	0
k__Bacteria	p__Spirochaetes	c__Spirochaetes	o__Sphaerochaetales	f__Sphaerochaetaceae	g__Sphaerochaeta	s__	1832447	23	60	27	31	25	36	61	37	48	41	0	17	13	16	34	24	11	13	33	15	11	9	7	21	18	7	48	6	12	9	35	25	17	10	4	37	37	53	25	33	55	10
k__Bacteria	p__Firmicutes	c__Clostridia	o__Clostridiales	f__Clostridiaceae	g__	s__	1838560	2	1	8	4	3	2	3	1	1	1	2	1	0	3	1	6	6	1	0	3	3	1	2	5	1	1	3	0	3	1	3	0	3	1	5	3	0	9	4	1	2	1
k__Bacteria	p__Firmicutes	c__Clostridia	o__Clostridiales	f__Clostridiaceae	g__	s__	2093795	2	0	2	2	3	0	0	1	1	3	2	0	3	1	3	8	2	6	2	2	0	2	2	2	1	3	7	4	4	3	6	0	7	2	4	5	2	5	6	0	1	2
k__Bacteria	p__Firmicutes	c__Clostridia	o__Clostridiales	f__Clostridiaceae	g__	s__	2201955	23	35	13	28	13	38	42	17	8	27	13	27	13	20	5	31	14	7	24	12	8	3	10	17	42	4	23	14	3	13	8	20	14	1	2	18	9	17	58	8	27	1
k__Bacteria	p__Lentisphaerae	c__[Lentisphaeria]	o__Z20	f__R4-45B	g__	s__	2203170	3	5	4	12	17	16	29	17	36	22	29	7	15	30	30	5	7	4	21	9	16	28	6	25	24	1	27	6	21	12	23	26	15	37	10	23	5	28	7	13	12	11
k__Bacteria	p__Firmicutes	c__Clostridia	o__Clostridiales	f__Christensenellaceae	g__	s__	2256425	0	0	0	0	4	0	0	1	4	0	1	0	0	4	1	0	1	0	0	3	3	1	3	2	0	2	5	0	3	5	5	1	0	3	6	0	0	1	3	1	0	0
k__Bacteria	p__Firmicutes	c__Clostridia	o__Clostridiales	f__Ruminococcaceae	g__Oscillospira	s__	2792266	9	4	4	3	7	5	11	2	1	4	6	6	9	8	5	6	3	10	2	2	4	4	8	3	2	1	2	6	1	0	1	0	5	1	7	8	2	7	11	2	4	0
k__Bacteria	p__Firmicutes	c__Clostridia	o__Clostridiales	f__Ruminococcaceae	g__	s__	2835813	15	11	5	0	11	3	18	12	16	4	22	4	5	68	25	3	20	23	5	6	7	1	5	10	4	14	3	18	17	12	8	5	9	4	9	6	5	4	18	7	3	6
k__Bacteria	p__Firmicutes	c__Clostridia	o__Clostridiales	f__	g__	s__	3060611	15	33	30	24	18	44	39	14	20	14	8	8	8	4	13	23	7	4	12	60	53	24	20	10	43	13	38	0	9	13	13	20	19	2	10	8	10	42	64	22	23	1
k__Bacteria	p__Bacteroidetes	c__Bacteroidia	o__Bacteroidales	f__	g__	s__	3510697	148	492	373	316	338	236	362	201	229	275	167	178	275	417	200	177	208	153	306	372	163	140	96	114	359	83	438	215	480	202	346	172	138	347	275	213	347	342	128	355	380	190
k__Bacteria	p__Firmicutes	c__Clostridia	o__Clostridiales	f__Christensenellaceae	g__	s__	3512153	0	0	0	0	6	1	4	0	8	1	0	0	6	9	1	0	0	0	0	7	1	9	0	21	0	1	13	0	9	0	18	3	0	8	0	0	0	1	0	8	3	0
k__Bacteria	p__Proteobacteria	c__Epsilonproteobacteria	o__Campylobacterales	f__Campylobacteraceae	g__Campylobacter	s__	3566949	16	13	19	172	16	32	8	18	13	8	3	16	4	11	37	25	23	15	32	19	2	13	20	14	13	19	1	48	17	28	11	10	5	30	1	9	47	5	2	6	5	12
k__Bacteria	p__Firmicutes	c__Bacilli	o__Lactobacillales	f__Lactobacillaceae	g__Lactobacillus	s__	3946926	0	6	6	10	1	0	7	0	3	1	1	11	2	3	2	6	5	2	7	0	0	8	6	10	6	2	0	3	1	2	2	1	7	3	7	1	4	2	8	2	0	24
k__Bacteria	p__Firmicutes	c__Clostridia	o__Clostridiales	f__Lachnospiraceae	g__	s__	4296778	5	2	3	6	2	2	3	0	2	2	1	3	0	1	2	2	6	1	3	5	1	3	4	2	1	2	0	1	2	1	3	1	8	6	1	1	0	8	7	3	5	1
k__Bacteria	p__Firmicutes	c__Clostridia	o__Clostridiales	f__Ruminococcaceae	g__	s__	4298022	0	12	2	14	2	5	19	2	0	8	0	0	1	0	3	14	1	4	4	2	0	2	2	1	2	9	0	1	13	1	1	1	0	0	0	4	1	0	3	0	10	2
k__Bacteria	p__Firmicutes	c__Clostridia	o__Clostridiales	f__	g__	s__	4308154	9	11	16	24	8	18	16	3	15	20	4	4	9	8	10	9	21	4	12	17	4	7	17	17	5	5	1	16	26	14	10	1	7	1	8	17	10	13	5	14	21	5
k__Bacteria	p__Proteobacteria	c__Alphaproteobacteria	o__	f__	g__	s__	4308160	5	2	5	14	7	1	0	10	4	2	0	0	1	1	5	3	3	2	3	19	2	11	1	2	9	4	5	0	1	0	3	2	1	14	1	1	0	0	0	4	4	0
k__Bacteria	p__Firmicutes	c__Clostridia	o__Clostridiales	f__Ruminococcaceae	g__	s__	4315785	0	0	0	0	1	3	3	5	6	1	0	3	32	7	0	2	1	5	0	0	1	3	2	5	0	0	1	0	6	2	3	0	1	0	0	3	4	2	0	1	8	0
k__Bacteria	p__Firmicutes	c__Clostridia	o__Clostridiales	f__Ruminococcaceae	g__	s__	4316998	1	8	2	11	4	5	7	6	3	12	3	5	0	0	9	8	1	6	2	6	5	3	3	0	6	2	15	5	5	2	3	11	7	1	3	2	5	9	1	2	5	6
k__Bacteria	p__Firmicutes	c__Clostridia	o__Clostridiales	f__	g__	s__	4322275	0	1	0	1	0	4	4	1	8	2	0	7	5	6	4	5	5	3	2	0	4	6	3	0	0	10	0	2	0	1	0	0	0	0	1	0	1	0	41	0	0	0
k__Bacteria	p__Firmicutes	c__Clostridia	o__Clostridiales	f__	g__	s__	4334844	1	7	12	2	12	7	24	22	6	2	5	1	0	7	12	17	2	3	4	17	22	11	2	0	3	5	17	7	7	10	8	15	3	8	1	13	13	42	10	12	9	1
k__Bacteria	p__Firmicutes	c__Clostridia	o__Clostridiales	f__Ruminococcaceae	g__	s__	4335229	3	7	9	6	2	5	4	3	3	7	7	1	2	5	3	3	4	4	3	7	2	5	9	0	6	3	0	9	8	5	1	1	1	8	3	4	1	10	3	1	1	0
k__Bacteria	p__Firmicutes	c__Clostridia	o__Clostridiales	f__Ruminococcaceae	g__	s__	4338990	1	0	0	1	2	1	0	0	3	0	0	8	0	6	1	2	0	1	4	13	18	0	0	5	0	0	17	2	0	1	12	0	6	8	0	0	2	9	0	5	0	0
k__Bacteria	p__Firmicutes	c__Clostridia	o__Clostridiales	f__Lachnospiraceae	g__	s__	4340745	1	1	3	22	5	1	0	1	2	2	1	13	3	1	1	0	5	1	5	0	2	1	2	0	0	2	0	1	1	0	0	0	0	0	2	0	18	0	2	0	0	8
k__Bacteria	p__Firmicutes	c__Clostridia	o__Clostridiales	f__Ruminococcaceae	g__	s__	4341679	5	3	4	7	5	8	11	4	4	7	1	6	1	1	3	3	4	9	7	1	0	3	3	2	4	2	0	4	9	0	3	0	1	4	0	9	5	3	11	3	4	2
k__Bacteria	p__Cyanobacteria	c__4C0d-2	o__YS2	f__	g__	s__	4352242	10	17	0	1	12	8	6	8	11	2	2	6	19	1	14	8	6	0	17	18	52	3	10	17	0	13	37	1	17	31	11	12	1	4	1	0	1	9	4	11	9	10
k__Bacteria	p__Spirochaetes	c__Spirochaetes	o__Spirochaetales	f__Spirochaetaceae	g__Treponema	s__	4355504	291	385	854	485	374	295	364	309	230	264	107	269	241	297	527	335	382	403	480	435	552	315	332	326	636	337	337	533	215	448	251	104	648	262	328	505	306	221	319	138	350	650
k__Bacteria	p__Firmicutes	c__Clostridia	o__Clostridiales	f__Ruminococcaceae	g__Oscillospira	s__	4362724	15	8	9	3	9	13	10	7	5	8	20	4	6	3	17	19	4	7	6	21	10	1	10	6	24	5	9	11	14	3	13	5	22	11	12	3	3	7	12	9	5	10
k__Bacteria	p__Firmicutes	c__Clostridia	o__Clostridiales	f__	g__	s__	4368944	6	4	9	7	10	8	8	6	7	6	6	3	2	7	8	8	8	7	3	10	1	4	12	4	5	5	2	12	9	3	8	2	9	9	10	5	6	2	13	6	1	9
k__Bacteria	p__Firmicutes	c__Clostridia	o__Clostridiales	f__Ruminococcaceae	g__	s__	4374114	0	5	2	0	4	6	12	0	4	6	0	0	3	0	4	7	5	0	3	4	9	1	1	0	0	6	5	0	1	0	4	5	0	0	0	0	3	5	4	22	5	6
k__Bacteria	p__Firmicutes	c__Clostridia	o__Clostridiales	f__	g__	s__	4375017	0	0	0	0	2	0	5	0	5	0	0	0	2	0	15	0	0	0	2	0	20	6	3	0	0	0	0	0	0	1	5	0	0	5	0	0	6	3	0	8	2	4
k__Bacteria	p__Firmicutes	c__Clostridia	o__Clostridiales	f__Ruminococcaceae	g__	s__	4378810	2	0	7	4	1	4	1	2	1	2	0	1	0	1	0	1	4	1	1	11	2	1	1	3	11	0	0	4	3	0	3	0	9	0	0	4	1	3	1	3	3	1
k__Bacteria	p__Firmicutes	c__Clostridia	o__Clostridiales	f__	g__	s__	4402042	2	8	0	4	1	1	2	2	1	7	0	4	0	3	0	0	0	2	8	1	5	5	1	2	0	1	0	1	1	0	4	0	3	0	0	4	9	6	2	3	3	3
k__Bacteria	p__Firmicutes	c__Clostridia	o__Clostridiales	f__	g__	s__	4404459	1	1	0	1	2	0	4	2	4	1	5	4	12	4	4	3	4	2	2	2	4	3	2	7	1	0	12	0	1	6	5	3	0	2	1	1	1	7	0	5	4	0
k__Bacteria	p__Firmicutes	c__Erysipelotrichi	o__Erysipelotrichales	f__Erysipelotrichaceae	g__p-75-a5	s__	4405613	4	11	8	10	10	2	2	9	7	4	7	7	5	5	5	3	11	6	7	2	1	4	13	7	4	3	6	11	20	10	5	4	9	6	16	3	1	2	12	12	14	2
k__Bacteria	p__Firmicutes	c__Bacilli	o__Lactobacillales	f__Lactobacillaceae	g__Lactobacillus	s__	4416659	7	10	25	55	13	33	9	14	5	52	52	3	1	25	37	32	7	30	2	30	9	56	16	28	118	0	13	46	1	21	70	64	19	31	57	24	9	24	38	68	3	32
k__Bacteria	p__Bacteroidetes	c__Bacteroidia	o__Bacteroidales	f__Bacteroidaceae	g__Bacteroides	s__	4426266	2	12	4	6	19	3	23	8	13	2	0	19	5	3	0	0	1	4	14	0	0	0	0	1	8	0	0	0	8	0	0	0	0	0	0	40	80	0	16	0	54	20
k__Bacteria	p__Bacteroidetes	c__Bacteroidia	o__Bacteroidales	f__[Paraprevotellaceae]	g__YRC22	s__	4435235	83	88	76	52	94	62	105	84	23	65	45	34	70	26	104	55	134	61	65	86	129	88	158	92	65	33	24	111	38	82	97	20	62	90	38	18	41	29	203	62	26	44
k__Bacteria	p__Firmicutes	c__Clostridia	o__Clostridiales	f__Ruminococcaceae	g__	s__	4435305	44	51	112	46	36	40	39	84	36	94	28	68	15	42	10	65	33	127	75	110	59	65	53	13	176	38	13	92	43	33	44	28	204	55	176	59	48	66	64	9	59	58
k__Bacteria	p__Firmicutes	c__Clostridia	o__Clostridiales	f__Ruminococcaceae	g__	s__	4439487	10	4	1	1	4	7	2	2	2	3	1	6	4	3	3	3	5	2	2	1	0	6	0	2	0	1	3	9	5	1	6	2	3	3	2	1	1	3	2	1	0	0
k__Bacteria	p__Firmicutes	c__Clostridia	o__Clostridiales	f__Christensenellaceae	g__	s__	4451049	16	3	8	0	0	0	6	359	0	0	169	5	760	16	214	10	99	2	7	103	13	58	29	114	0	115	41	0	113	1	15	129	1	379	0	0	1	5	0	64	190	1
k__Bacteria	p__Proteobacteria	c__Deltaproteobacteria	o__Desulfovibrionales	f__Desulfovibrionaceae	g__Desulfovibrio	s__	4453773	47	75	41	121	64	29	85	46	70	73	95	65	85	66	81	45	39	50	68	47	49	8	61	73	29	53	55	54	54	69	53	21	44	18	6	56	61	123	138	22	93	86
k__Bacteria	p__Firmicutes	c__Clostridia	o__Clostridiales	f__Ruminococcaceae	g__	s__	4463575	0	11	0	0	1	0	1	0	8	0	0	0	0	1	0	0	0	0	0	0	0	0	0	2	0	7	2	0	0	2	1	2	0	0	0	0	0	14	1	5	1	0
k__Bacteria	p__Proteobacteria	c__Alphaproteobacteria	o__	f__	g__	s__	4475437	1	1	4	2	2	7	11	3	5	12	0	1	3	2	1	0	7	0	11	0	0	0	1	0	0	0	9	0	1	0	10	0	0	0	0	0	0	0	0	1	3	0
k__Bacteria	p__Firmicutes	c__Clostridia	o__Clostridiales	f__	g__	s__	New.CleanUp.ReferenceOTU100484	1	2	15	37	4	9	2	13	0	4	2	43	5	2	1	4	6	3	1	2	7	54	3	0	6	2	0	12	2	0	5	4	5	9	4	7	19	0	0	6	0	11
k__Bacteria	p__Firmicutes	c__Clostridia	o__Clostridiales	f__Lachnospiraceae	g__	s__	New.CleanUp.ReferenceOTU103232	2	7	18	12	6	3	4	3	4	0	0	7	0	7	0	2	3	3	1	8	5	4	0	0	8	0	7	3	0	2	5	0	5	1	0	4	3	1	1	5	3	3
k__Bacteria	p__Firmicutes	c__Clostridia	o__Clostridiales	f__Lachnospiraceae	g__	s__	New.CleanUp.ReferenceOTU106500	0	8	15	8	3	5	21	1	9	7	1	13	9	2	2	1	2	5	4	0	10	1	3	8	0	4	0	3	5	1	0	0	1	0	2	6	6	0	1	1	4	17
k__Bacteria	p__Firmicutes	c__Clostridia	o__Clostridiales	f__Lachnospiraceae	g__	s__	New.CleanUp.ReferenceOTU137300	4	14	56	27	2	28	29	34	2	4	2	5	7	31	20	8	98	53	14	6	15	16	14	15	2	18	0	13	18	4	2	1	6	7	11	49	5	1	11	7	4	3
k__Bacteria	p__Firmicutes	c__Clostridia	o__Clostridiales	f__Lachnospiraceae	g__Dorea	s__	New.CleanUp.ReferenceOTU142841	18	4	6	11	22	16	6	7	5	2	5	5	0	5	5	19	13	15	8	8	6	4	4	3	13	3	26	7	9	2	12	6	21	15	19	1	6	15	12	7	4	11
k__Bacteria	p__Firmicutes	c__Clostridia	o__Clostridiales	f__	g__	s__	New.CleanUp.ReferenceOTU143983	8	29	27	45	31	5	25	28	19	1	24	4	1	15	11	1	6	0	0	0	7	15	18	10	7	7	0	54	63	7	27	0	0	2	29	40	64	0	23	0	4	13
k__Bacteria	p__Firmicutes	c__Clostridia	o__Clostridiales	f__	g__	s__	New.CleanUp.ReferenceOTU162367	9	2	4	1	4	9	1	2	1	1	1	2	1	5	1	7	4	16	4	2	0	0	9	1	3	0	0	1	3	0	2	2	2	0	1	10	0	0	1	0	5	6
k__Bacteria	p__Firmicutes	c__Clostridia	o__Clostridiales	f__Lachnospiraceae	g__Dorea	s__	New.CleanUp.ReferenceOTU163735	6	10	5	3	9	8	1	9	1	7	6	7	3	9	8	7	13	44	3	5	12	1	3	0	1	4	0	13	6	3	2	2	7	7	10	21	3	5	15	1	3	6
k__Bacteria	p__Firmicutes	c__Clostridia	o__Clostridiales	f__Ruminococcaceae	g__	s__	New.CleanUp.ReferenceOTU172225	20	10	88	13	41	1	1	13	3	8	6	26	3	38	4	29	195	98	11	6	4	3	9	0	2	5	0	112	16	3	3	1	4	7	7	27	12	0	8	7	0	12
k__Bacteria	p__Firmicutes	c__Clostridia	o__Clostridiales	f__Lachnospiraceae	g__	s__	New.CleanUp.ReferenceOTU185737	0	0	5	5	3	5	0	0	3	4	0	1	0	0	2	1	0	5	2	0	1	1	0	1	1	1	0	1	0	7	1	3	0	0	2	5	6	1	1	6	2	4
k__Bacteria	p__Firmicutes	c__Clostridia	o__Clostridiales	f__Ruminococcaceae	g__	s__	New.CleanUp.ReferenceOTU189993	4	11	2	12	3	3	4	7	6	5	3	7	7	9	4	0	1	16	5	8	2	5	3	9	3	0	0	11	5	8	3	2	1	5	6	10	9	9	13	1	4	10
k__Bacteria	p__Bacteroidetes	c__Bacteroidia	o__Bacteroidales	f__Bacteroidaceae	g__Bacteroides	s__	New.CleanUp.ReferenceOTU191389	3	3	14	2	5	0	2	11	2	9	0	6	1	3	2	5	1	0	1	4	13	3	5	5	0	8	6	5	16	4	5	1	11	1	2	8	5	1	1	7	6	0
k__Bacteria	p__Bacteroidetes	c__Bacteroidia	o__Bacteroidales	f__Prevotellaceae	g__Prevotella	s__	New.CleanUp.ReferenceOTU198592	12	6	13	9	19	5	13	16	5	6	8	9	6	9	4	9	6	9	2	15	12	4	11	2	15	10	8	5	13	9	12	16	6	10	11	3	12	0	4	7	10	11
k__Bacteria	p__Firmicutes	c__Clostridia	o__Clostridiales	f__	g__	s__	New.CleanUp.ReferenceOTU199292	1	1	3	16	5	1	5	1	2	4	4	6	1	1	1	7	2	2	0	3	5	1	3	5	0	6	1	5	0	8	0	2	1	3	1	15	7	2	2	2	3	0
k__Bacteria	p__Firmicutes	c__Clostridia	o__Clostridiales	f__Ruminococcaceae	g__Oscillospira	s__	New.CleanUp.ReferenceOTU199830	7	4	4	4	15	1	1	8	4	0	4	4	5	6	1	1	8	17	2	1	0	8	3	4	1	0	2	1	6	2	4	1	1	10	9	5	0	3	1	2	5	2
k__Bacteria	p__Firmicutes	c__Clostridia	o__Clostridiales	f__Lachnospiraceae	g__Pseudobutyrivibrio	s__	New.CleanUp.ReferenceOTU20101	0	13	1	22	1	0	2	5	1	1	0	0	2	4	0	0	0	0	0	2	1	3	0	0	3	0	0	4	0	2	2	2	2	1	0	2	0	0	1	1	1	6
k__Bacteria	p__Firmicutes	c__Clostridia	o__Clostridiales	f__Ruminococcaceae	g__	s__	New.CleanUp.ReferenceOTU201807	17	55	8	85	91	48	16	23	34	13	15	10	46	20	59	24	36	191	58	16	16	16	80	68	19	13	1	57	101	3	15	14	39	26	61	148	4	25	56	17	115	55
k__Bacteria	p__Firmicutes	c__Clostridia	o__Clostridiales	f__Lachnospiraceae	g__Coprococcus	s__	New.CleanUp.ReferenceOTU204551	0	4	2	7	1	13	15	11	20	10	0	8	29	0	0	0	0	15	5	0	0	14	16	5	1	21	0	0	7	1	4	0	0	0	1	10	60	0	12	3	13	21
k__Bacteria	p__Firmicutes	c__Clostridia	o__Clostridiales	f__Ruminococcaceae	g__	s__	New.CleanUp.ReferenceOTU205952	0	22	27	2	25	5	14	5	4	0	0	13	4	9	11	11	18	14	30	0	1	2	0	1	13	0	0	3	2	1	7	5	7	1	4	32	1	0	7	10	3	12
k__Bacteria	p__Firmicutes	c__Clostridia	o__Clostridiales	f__	g__	s__	New.CleanUp.ReferenceOTU210748	14	17	13	23	6	11	22	13	9	13	2	18	10	11	5	6	19	9	16	5	13	8	10	9	8	9	6	5	4	12	5	4	11	9	6	10	13	11	4	4	11	18
k__Bacteria	p__Firmicutes	c__Clostridia	o__Clostridiales	f__Lachnospiraceae	g__	s__	New.CleanUp.ReferenceOTU216353	1	3	5	13	5	4	6	3	3	9	1	0	1	8	2	3	1	0	1	4	10	6	0	3	3	1	0	4	4	5	0	0	3	2	2	2	1	4	1	4	4	3
k__Bacteria	p__Bacteroidetes	c__Bacteroidia	o__Bacteroidales	f__	g__	s__	New.CleanUp.ReferenceOTU220230	6	3	10	0	9	0	15	6	4	4	12	1	7	0	0	3	0	14	0	0	2	0	11	9	2	3	0	0	8	3	1	0	0	0	0	1	3	0	0	6	25	9
k__Bacteria	p__Firmicutes	c__Clostridia	o__Clostridiales	f__Lachnospiraceae	g__Roseburia	s__	New.CleanUp.ReferenceOTU221270	108	172	430	349	218	223	213	272	245	258	78	156	182	172	125	122	259	174	229	136	71	186	137	120	135	142	13	246	255	99	145	120	144	273	131	219	272	110	39	105	117	156
k__Bacteria	p__Firmicutes	c__Clostridia	o__Clostridiales	f__Lachnospiraceae	g__	s__	New.CleanUp.ReferenceOTU226476	1	15	14	14	6	8	7	16	2	9	7	8	8	4	10	13	9	9	0	6	8	16	11	2	14	2	0	12	3	7	7	5	5	5	12	1	11	7	1	7	3	7
k__Bacteria	p__Firmicutes	c__Clostridia	o__Clostridiales	f__	g__	s__	New.CleanUp.ReferenceOTU23160	2	6	2	5	5	5	2	2	4	11	0	4	4	1	5	0	1	1	3	3	0	1	1	1	0	1	1	5	3	0	1	0	0	1	0	2	4	3	1	2	4	1
k__Bacteria	p__Firmicutes	c__Clostridia	o__Clostridiales	f__	g__	s__	New.CleanUp.ReferenceOTU26337	2	2	19	26	0	1	4	6	0	1	1	6	0	4	0	1	2	0	1	4	25	8	0	0	1	0	0	5	0	0	4	0	1	1	0	0	5	1	0	1	1	1
k__Bacteria	p__Bacteroidetes	c__Bacteroidia	o__Bacteroidales	f__Prevotellaceae	g__Prevotella	s__	New.CleanUp.ReferenceOTU34384	21	11	14	7	13	15	17	19	26	15	0	14	23	23	0	4	2	10	13	7	4	6	6	15	14	3	1	13	30	36	11	3	10	4	4	33	19	2	7	2	2	19
k__Bacteria	p__Firmicutes	c__Clostridia	o__Clostridiales	f__Lachnospiraceae	g__[Ruminococcus]	s__	New.CleanUp.ReferenceOTU34895	2	0	26	1	5	2	1	3	2	5	0	5	0	0	14	2	15	11	3	0	0	4	1	1	5	1	2	8	0	2	2	0	8	4	1	9	22	4	7	1	9	0
k__Bacteria	p__Firmicutes	c__Clostridia	o__Clostridiales	f__	g__	s__	New.CleanUp.ReferenceOTU35006	30	21	34	48	17	15	24	22	10	29	2	22	16	14	6	11	11	23	18	19	21	37	16	41	25	11	14	17	9	18	9	20	18	13	24	26	28	18	6	20	12	24
k__Bacteria	p__Bacteroidetes	c__Bacteroidia	o__Bacteroidales	f__S24-7	g__	s__	New.CleanUp.ReferenceOTU36199	2	0	7	1	1	1	0	1	0	1	0	1	1	1	0	1	0	0	2	0	0	0	1	0	0	1	0	9	3	0	3	1	1	2	0	5	1	0	2	1	1	2
k__Bacteria	p__Spirochaetes	c__Spirochaetes	o__Spirochaetales	f__Spirochaetaceae	g__Treponema	s__	New.CleanUp.ReferenceOTU43280	4	1	3	0	8	1	23	0	0	2	6	1	5	0	2	1	0	0	3	1	2	6	1	1	1	0	0	1	3	6	3	4	15	0	1	1	2	4	3	0	2	1
k__Bacteria	p__Firmicutes	c__Clostridia	o__Clostridiales	f__Ruminococcaceae	g__Oscillospira	s__	New.CleanUp.ReferenceOTU54428	7	3	5	9	3	2	1	1	1	1	6	2	1	8	6	4	9	2	2	5	1	6	2	3	1	1	11	2	5	3	2	1	13	16	4	3	0	17	3	5	0	2
k__Bacteria	p__Firmicutes	c__Clostridia	o__Clostridiales	f__Lachnospiraceae	g__	s__	New.CleanUp.ReferenceOTU60762	7	4	12	16	8	2	1	3	0	11	2	6	0	2	1	1	7	5	5	8	1	3	3	10	1	2	5	9	6	2	3	0	6	3	2	8	7	0	1	1	3	2
k__Bacteria	p__Bacteroidetes	c__Bacteroidia	o__Bacteroidales	f__[Paraprevotellaceae]	g__[Prevotella]	s__	New.CleanUp.ReferenceOTU60954	3	5	7	6	0	3	141	1	28	3	1	2	2	7	8	2	6	1	2	0	0	24	5	0	1	4	26	2	4	0	0	4	0	16	2	2	8	5	4	1	4	5
k__Bacteria	p__Bacteroidetes	c__Bacteroidia	o__Bacteroidales	f__S24-7	g__	s__	New.CleanUp.ReferenceOTU83982	2	3	2	3	9	4	20	8	6	4	3	7	28	18	1	1	2	6	3	7	10	2	6	7	7	1	2	3	12	5	8	3	0	1	8	8	2	0	10	22	16	0
k__Bacteria	p__Firmicutes	c__Clostridia	o__Clostridiales	f__Lachnospiraceae	g__	s__	New.CleanUp.ReferenceOTU89436	0	6	22	13	4	17	9	24	16	17	19	9	7	3	7	26	10	12	6	2	4	21	2	2	10	37	3	134	6	3	6	4	6	136	5	4	24	51	28	3	2	1
k__Bacteria	p__Firmicutes	c__Clostridia	o__Clostridiales	f__	g__	s__	New.CleanUp.ReferenceOTU90372	2	0	0	0	0	10	2	1	0	0	1	0	1	0	10	0	1	4	0	0	0	1	0	5	0	7	2	2	2	0	3	0	0	0	0	0	0	50	6	0	11	0
k__Bacteria	p__Firmicutes	c__Clostridia	o__Clostridiales	f__Ruminococcaceae	g__Oscillospira	s__	New.CleanUp.ReferenceOTU98835	5	12	7	7	6	7	4	3	4	4	2	5	8	9	2	5	4	1	5	1	6	3	1	4	5	1	5	9	4	5	5	1	5	3	6	4	0	1	6	6	3	2
k__Bacteria	p__Firmicutes	c__Clostridia	o__Clostridiales	f__Lachnospiraceae	g__	s__	New.CleanUp.ReferenceOTU9895	0	25	24	24	14	15	4	17	1	10	1	29	8	3	48	32	18	7	12	5	1	15	0	10	18	5	0	6	4	20	5	2	1	3	8	41	28	2	34	7	1	7
k__Bacteria	p__Firmicutes	c__Clostridia	o__Clostridiales	f__Ruminococcaceae	g__	s__	New.ReferenceOTU1000	6	0	0	18	0	3	2	0	0	10	3	9	2	1	0	6	0	105	4	0	0	0	2	0	17	8	9	7	10	1	1	0	33	0	0	4	2	0	2	0	0	0
k__Bacteria	p__Bacteroidetes	c__Bacteroidia	o__Bacteroidales	f__Porphyromonadaceae	g__Paludibacter	s__	New.ReferenceOTU10038	28	38	61	124	17	69	195	88	50	79	27	47	64	47	25	131	19	34	28	66	44	54	55	24	28	41	1	43	105	14	15	49	33	14	21	53	82	8	26	51	85	58
k__Bacteria	p__Firmicutes	c__Clostridia	o__Clostridiales	f__	g__	s__	New.ReferenceOTU10061	0	0	0	13	0	5	0	14	0	0	0	6	0	12	1	2	3	8	9	0	0	0	10	7	8	8	0	0	0	0	6	1	0	0	0	0	8	0	0	5	0	4
k__Bacteria	p__Bacteroidetes	c__Bacteroidia	o__Bacteroidales	f__Porphyromonadaceae	g__Parabacteroides	s__	New.ReferenceOTU10109	145	162	274	106	135	57	200	205	204	140	116	108	157	147	111	139	198	167	124	129	192	246	122	241	122	89	220	172	127	311	157	64	92	194	80	187	186	233	204	94	210	110
k__Bacteria	p__Bacteroidetes	c__Bacteroidia	o__Bacteroidales	f__[Paraprevotellaceae]	g__[Prevotella]	s__	New.ReferenceOTU10149	2	0	4	9	2	1	4	2	2	5	0	0	0	1	0	2	3	0	2	5	2	2	4	0	2	2	0	2	3	2	4	2	5	2	2	0	0	4	0	5	1	1
k__Bacteria	p__Cyanobacteria	c__4C0d-2	o__YS2	f__	g__	s__	New.ReferenceOTU1022	11	30	81	76	10	37	61	57	21	19	0	3	15	13	10	2	1	15	23	17	0	34	12	5	1	0	0	5	15	47	3	2	12	1	10	20	43	20	9	4	27	22
k__Bacteria	p__Firmicutes	c__Clostridia	o__Clostridiales	f__Lachnospiraceae	g__	s__	New.ReferenceOTU10283	2	15	6	53	7	8	12	13	11	5	5	12	12	5	5	5	13	7	13	3	10	10	3	13	8	0	1	6	17	11	7	3	3	2	3	5	10	5	9	16	10	6
k__Bacteria	p__Proteobacteria	c__Alphaproteobacteria	o__RF32	f__	g__	s__	New.ReferenceOTU10311	0	1	12	3	1	2	2	9	4	0	0	1	0	0	2	0	0	0	5	0	0	3	0	0	0	0	0	1	0	0	0	0	0	0	0	1	48	1	0	3	0	0
k__Bacteria	p__Bacteroidetes	c__Bacteroidia	o__Bacteroidales	f__[Paraprevotellaceae]	g__[Prevotella]	s__	New.ReferenceOTU10327	2	0	0	104	7	1	0	0	40	0	0	1	0	18	0	0	4	0	2	0	1	8	3	0	0	0	0	18	42	0	0	4	7	30	2	0	5	0	0	5	2	3
k__Bacteria	p__Firmicutes	c__Clostridia	o__Clostridiales	f__Ruminococcaceae	g__	s__	New.ReferenceOTU10361	9	1	0	2	42	21	3	7	5	2	1	5	2	9	22	3	9	19	3	2	0	10	6	18	8	6	10	6	9	0	9	4	0	8	1	6	4	15	7	14	7	0
k__Bacteria	p__Firmicutes	c__Clostridia	o__Clostridiales	f__Lachnospiraceae	g__	s__	New.ReferenceOTU10424	6	11	18	15	13	3	16	23	7	12	11	10	8	4	7	1	22	14	4	4	14	18	12	7	4	6	5	28	2	4	10	0	12	15	9	18	10	13	6	6	8	12
k__Bacteria	p__Verrucomicrobia	c__Verrucomicrobiae	o__Verrucomicrobiales	f__Verrucomicrobiaceae	g__Akkermansia	s__	New.ReferenceOTU10456	0	2	5	6	1	0	1	9	1	18	0	1036	17	2	1	3	6	0	0	1	0	1	0	0	0	1	0	0	28	0	1	2	2	3	0	0	20	1	1	1	3	3
k__Bacteria	p__Proteobacteria	c__Alphaproteobacteria	o__RF32	f__	g__	s__	New.ReferenceOTU10462	29	20	32	24	1	8	13	13	7	1	1	10	0	3	11	18	34	4	8	10	1	24	7	6	0	6	0	7	4	10	12	1	6	2	0	3	17	18	10	5	4	2
k__Bacteria	p__Firmicutes	c__Clostridia	o__Clostridiales	f__Lachnospiraceae	g__	s__	New.ReferenceOTU10517	0	10	55	14	9	15	7	10	3	15	13	16	5	12	10	8	18	3	7	6	4	16	5	6	6	2	0	15	5	3	4	4	6	8	7	9	40	5	1	6	7	13
k__Bacteria	p__Lentisphaerae	c__[Lentisphaeria]	o__Victivallales	f__Victivallaceae	g__	s__	New.ReferenceOTU10549	7	3	9	27	13	13	12	8	5	4	2	0	4	1	8	11	7	2	7	16	9	4	9	1	12	5	15	3	3	1	4	4	3	3	4	5	3	17	4	6	24	2
k__Bacteria	p__Firmicutes	c__Clostridia	o__Clostridiales	f__Ruminococcaceae	g__	s__	New.ReferenceOTU10679	8	5	0	1	15	0	1	1	8	4	9	1	9	4	10	0	3	15	0	1	6	4	6	14	0	2	2	0	3	16	8	2	0	0	4	8	1	8	2	6	5	0
k__Bacteria	p__Firmicutes	c__Clostridia	o__Clostridiales	f__Ruminococcaceae	g__	s__	New.ReferenceOTU10834	0	0	0	0	11	0	0	3	6	0	3	0	2	11	4	0	0	0	0	12	27	16	0	12	0	1	17	0	7	25	10	2	0	15	0	0	0	32	0	18	2	0
k__Bacteria	p__Firmicutes	c__Clostridia	o__Clostridiales	f__Ruminococcaceae	g__	s__	New.ReferenceOTU10858	1	8	0	5	3	5	4	4	2	3	3	1	3	2	4	0	1	4	2	0	0	3	2	4	1	0	0	3	0	4	1	1	14	3	1	3	1	5	12	0	0	7
k__Bacteria	p__Bacteroidetes	c__Bacteroidia	o__Bacteroidales	f__[Paraprevotellaceae]	g__[Prevotella]	s__	New.ReferenceOTU10910	2	9	14	13	1	5	14	2	3	25	0	4	23	6	13	3	6	3	9	4	0	14	4	2	0	3	29	3	6	0	2	1	1	15	2	2	3	4	8	1	2	11
k__Bacteria	p__Firmicutes	c__Clostridia	o__Clostridiales	f__Ruminococcaceae	g__	s__	New.ReferenceOTU1094	25	13	20	14	3	15	17	19	4	27	5	3	0	9	4	10	5	4	14	49	21	4	16	0	6	15	0	6	4	3	2	4	21	7	2	15	6	19	14	16	8	10
k__Bacteria	p__Firmicutes	c__Clostridia	o__Clostridiales	f__Ruminococcaceae	g__	s__	New.ReferenceOTU10956	3	10	1	4	14	0	10	11	15	2	9	2	35	11	13	1	3	21	0	10	15	16	8	17	0	5	13	1	3	29	18	4	0	5	11	3	0	14	4	11	12	0
k__Bacteria	p__Proteobacteria	c__Alphaproteobacteria	o__RF32	f__	g__	s__	New.ReferenceOTU10979	2	0	3	4	1	1	4	9	14	0	0	16	2	0	1	2	4	0	1	0	0	11	0	0	0	0	0	0	5	0	1	1	0	3	0	13	0	15	4	0	0	0
k__Bacteria	p__Verrucomicrobia	c__Verruco-5	o__WCHB1-41	f__RFP12	g__	s__	New.ReferenceOTU11080	2	6	1	11	5	3	5	2	8	7	0	6	3	1	1	4	6	2	5	4	7	1	9	3	7	1	14	2	4	2	2	9	6	5	0	6	0	3	1	6	3	2
k__Bacteria	p__Cyanobacteria	c__4C0d-2	o__YS2	f__	g__	s__	New.ReferenceOTU11159	4	1	2	7	0	3	1	1	0	9	0	2	2	2	5	0	0	2	4	4	0	6	0	1	0	0	0	1	0	2	1	0	0	0	0	0	9	9	3	0	6	1
k__Bacteria	p__Firmicutes	c__Clostridia	o__Clostridiales	f__Lachnospiraceae	g__	s__	New.ReferenceOTU11182	2	3	1	2	4	5	3	4	2	3	0	0	2	4	0	1	3	0	4	1	3	2	2	2	6	0	0	5	2	1	2	0	5	3	2	2	1	0	3	4	2	3
k__Bacteria	p__Firmicutes	c__Clostridia	o__Clostridiales	f__	g__	s__	New.ReferenceOTU11290	0	0	0	2	2	0	9	0	4	0	1	0	3	0	6	0	0	0	0	0	0	2	1	3	0	0	0	0	3	3	4	0	0	1	0	1	1	0	0	0	1	1
k__Bacteria	p__Bacteroidetes	c__Bacteroidia	o__Bacteroidales	f__	g__	s__	New.ReferenceOTU11333	4	1	1	2	6	3	6	2	5	4	4	0	2	4	5	0	5	2	4	1	6	1	6	6	3	2	0	4	7	2	1	1	1	3	5	5	4	0	5	2	1	0
k__Bacteria	p__Firmicutes	c__Clostridia	o__Clostridiales	f__	g__	s__	New.ReferenceOTU11408	0	46	5	3	2	2	3	39	8	41	1	2	9	1	0	0	15	3	36	0	0	10	0	3	30	16	0	53	19	11	7	0	0	0	3	0	0	0	20	0	11	1
k__Bacteria	p__Firmicutes	c__Clostridia	o__Clostridiales	f__Ruminococcaceae	g__	s__	New.ReferenceOTU11541	5	6	8	0	5	1	3	3	5	9	3	2	8	1	15	4	5	6	2	1	5	7	6	7	3	1	10	0	1	4	4	1	4	1	1	1	5	12	4	6	8	1
k__Bacteria	p__Firmicutes	c__Clostridia	o__Clostridiales	f__Lachnospiraceae	g__	s__	New.ReferenceOTU11562	1	3	8	5	5	6	2	4	1	3	1	3	6	2	4	0	4	6	5	2	3	3	5	2	2	6	2	2	1	1	1	0	2	3	3	5	3	3	3	0	2	2
k__Bacteria	p__Firmicutes	c__Clostridia	o__Clostridiales	f__Lachnospiraceae	g__Coprococcus	s__	New.ReferenceOTU11567	2	1	0	0	4	5	0	0	1	2	5	0	0	3	0	0	0	0	0	1	2	4	2	0	1	1	0	5	0	2	3	0	2	0	13	0	0	0	1	4	0	4
k__Bacteria	p__Firmicutes	c__Clostridia	o__Clostridiales	f__Lachnospiraceae	g__	s__	New.ReferenceOTU11684	10	18	29	36	6	15	12	19	10	10	4	11	1	11	10	12	8	17	17	8	17	19	11	3	29	20	5	18	10	12	16	10	5	28	27	8	10	8	7	9	7	14
k__Bacteria	p__Firmicutes	c__Clostridia	o__Clostridiales	f__	g__	s__	New.ReferenceOTU11731	1	7	4	8	2	0	13	1	2	3	0	7	3	2	1	0	1	0	6	1	2	0	1	2	2	0	9	2	1	7	3	1	1	0	0	1	4	9	1	0	10	0
k__Bacteria	p__Firmicutes	c__Clostridia	o__Clostridiales	f__Veillonellaceae	g__Anaerovibrio	s__	New.ReferenceOTU11732	21	29	47	34	24	25	25	39	20	50	17	37	28	20	25	18	34	15	18	14	33	31	26	6	21	16	25	20	31	34	20	14	15	64	37	9	32	6	9	6	5	59
k__Bacteria	p__Firmicutes	c__Clostridia	o__Clostridiales	f__Ruminococcaceae	g__	s__	New.ReferenceOTU11836	4	1	5	1	2	1	2	2	1	1	1	2	5	1	1	0	1	1	3	4	1	2	3	3	2	1	3	1	2	2	5	5	5	0	1	4	1	4	2	4	1	1
k__Bacteria	p__Firmicutes	c__Clostridia	o__Clostridiales	f__Lachnospiraceae	g__	s__	New.ReferenceOTU11936	1	4	0	9	3	3	7	3	3	0	2	14	5	2	4	6	2	1	3	1	6	1	4	8	5	1	0	4	4	2	1	0	3	4	0	9	1	3	1	0	5	3
k__Bacteria	p__Bacteroidetes	c__Bacteroidia	o__Bacteroidales	f__[Paraprevotellaceae]	g__CF231	s__	New.ReferenceOTU11993	1	0	5	13	4	0	1	1	0	0	0	2	0	1	0	0	1	0	0	0	0	0	0	0	5	0	0	0	11	0	0	0	0	0	0	2	1	0	0	0	0	0
k__Bacteria	p__Firmicutes	c__Clostridia	o__Clostridiales	f__Lachnospiraceae	g__	s__	New.ReferenceOTU12320	107	77	33	58	66	44	72	163	78	74	32	7	35	112	37	22	21	55	95	35	26	40	52	3	80	208	0	39	79	37	71	21	44	55	50	264	85	57	234	89	171	81
k__Bacteria	p__Firmicutes	c__Clostridia	o__Clostridiales	f__	g__	s__	New.ReferenceOTU12468	2	3	6	2	2	5	0	4	15	8	8	9	4	13	19	0	2	8	8	5	3	9	8	1	2	3	6	0	12	5	9	4	5	7	3	4	11	2	7	13	9	53
k__Bacteria	p__Firmicutes	c__Clostridia	o__Clostridiales	f__Lachnospiraceae	g__Dorea	s__	New.ReferenceOTU1248	2	12	11	12	2	7	3	9	2	3	11	5	4	2	6	9	7	2	7	5	2	5	5	3	4	6	1	5	3	3	4	7	7	5	5	3	12	9	11	2	6	9
k__Bacteria	p__Firmicutes	c__Clostridia	o__Clostridiales	f__	g__	s__	New.ReferenceOTU1261	8	1	1	6	5	1	10	8	8	4	0	3	16	2	2	0	5	7	8	4	0	5	2	0	1	0	0	10	4	12	0	0	5	0	3	1	10	0	5	4	2	7
k__Bacteria	p__Firmicutes	c__Bacilli	o__Bacillales	f__Bacillaceae	g__Bacillus	s__	New.ReferenceOTU12672	7	0	6	7	0	5	0	2	0	0	5	0	1	0	0	3	8	0	18	0	4	0	0	0	2	0	0	0	0	2	3	0	4	4	0	0	0	0	3	0	0	13
k__Bacteria	p__Firmicutes	c__Clostridia	o__Clostridiales	f__Lachnospiraceae	g__	s__	New.ReferenceOTU12699	3	5	4	13	0	4	1	2	6	1	1	1	2	0	3	3	1	3	5	1	15	7	5	2	1	5	0	2	1	0	0	1	0	0	2	2	0	0	2	1	0	0
k__Bacteria	p__Firmicutes	c__Clostridia	o__Clostridiales	f__	g__	s__	New.ReferenceOTU12708	0	0	0	0	0	0	2	0	2	0	0	0	14	0	0	0	0	0	0	0	5	0	0	18	0	0	0	0	0	14	0	0	0	0	0	1	0	0	0	0	31	0
k__Bacteria	p__Firmicutes	c__Clostridia	o__Clostridiales	f__Lachnospiraceae	g__	s__	New.ReferenceOTU12723	3	0	3	6	1	2	2	2	0	2	2	2	3	1	3	0	8	5	3	3	2	3	1	4	3	6	2	4	3	2	3	4	3	2	7	6	0	2	4	3	4	0
k__Bacteria	p__Bacteroidetes	c__Bacteroidia	o__Bacteroidales	f__[Paraprevotellaceae]	g__[Prevotella]	s__	New.ReferenceOTU12804	60	3	10	66	11	2	1	0	10	0	2	15	1	0	0	0	8	4	6	9	2	2	0	0	10	4	2	2	1	22	4	0	0	11	0	0	49	3	0	20	1	1
k__Bacteria	p__Bacteroidetes	c__Bacteroidia	o__Bacteroidales	f__[Paraprevotellaceae]	g__	s__	New.ReferenceOTU12825	107	197	239	65	38	69	59	48	48	96	9	99	62	112	29	61	60	38	126	19	82	43	57	25	104	51	95	88	34	26	66	44	153	54	60	33	275	43	101	28	20	103
k__Bacteria	p__Firmicutes	c__Clostridia	o__Clostridiales	f__	g__	s__	New.ReferenceOTU12878	0	0	1	2	3	6	2	17	3	3	0	5	13	0	0	20	6	18	4	0	0	2	0	16	0	13	0	4	0	4	1	0	1	0	5	2	7	0	2	0	4	34
k__Bacteria	p__Firmicutes	c__Clostridia	o__Clostridiales	f__Lachnospiraceae	g__	s__	New.ReferenceOTU12992	35	37	119	120	59	54	37	61	59	81	63	59	74	33	111	91	87	76	37	31	48	106	17	34	60	15	32	125	51	39	32	27	45	178	70	75	86	11	38	46	22	66
k__Bacteria	p__Firmicutes	c__Clostridia	o__Clostridiales	f__Ruminococcaceae	g__	s__	New.ReferenceOTU13042	8	12	0	11	2	3	0	3	3	6	0	5	9	6	0	1	0	2	4	11	6	6	1	1	0	1	12	0	3	6	2	1	0	1	0	5	6	11	6	8	16	0
k__Bacteria	p__Bacteroidetes	c__Bacteroidia	o__Bacteroidales	f__	g__	s__	New.ReferenceOTU13074	396	839	625	86	443	220	1220	100	267	336	386	67	303	120	564	211	317	657	14	74	70	684	336	464	79	317	17	130	1488	412	229	55	103	1	162	479	78	7	177	168	1108	254
k__Bacteria	p__Bacteroidetes	c__Bacteroidia	o__Bacteroidales	f__S24-7	g__	s__	New.ReferenceOTU13220	32	29	62	1	17	5	4	2	20	9	0	25	16	10	0	0	1	9	11	0	0	0	2	1	27	0	1	9	13	24	2	0	5	0	0	15	38	0	0	1	2	9
k__Bacteria	p__Firmicutes	c__Clostridia	o__Clostridiales	f__	g__	s__	New.ReferenceOTU13435	0	6	2	0	0	0	33	1	15	3	0	2	4	0	9	0	0	0	0	1	0	4	0	2	0	0	1	0	0	0	0	0	0	0	1	1	0	4	0	1	3	0
k__Bacteria	p__Firmicutes	c__Erysipelotrichi	o__Erysipelotrichales	f__Erysipelotrichaceae	g__	s__	New.ReferenceOTU13652	0	3	3	0	0	0	344	0	18	0	0	0	70	2	0	0	0	0	1	0	0	0	3	0	0	0	0	0	11	0	0	0	0	0	0	0	0	0	1	0	15	0
k__Bacteria	p__Firmicutes	c__Clostridia	o__Clostridiales	f__Ruminococcaceae	g__	s__	New.ReferenceOTU13791	8	4	1	4	12	0	1	8	6	2	3	4	2	4	0	3	3	5	0	12	1	2	1	1	0	2	4	0	2	1	8	0	0	19	5	6	3	2	2	5	0	0
k__Bacteria	p__Firmicutes	c__Clostridia	o__Clostridiales	f__Ruminococcaceae	g__	s__	New.ReferenceOTU13851	0	0	0	0	0	0	1	2	1	0	3	2	27	4	5	3	10	3	2	0	3	3	5	0	0	4	7	0	2	5	3	0	0	4	0	7	1	5	3	5	0	0
k__Archaea	p__Euryarchaeota	c__Thermoplasmata	o__E2	f__[Methanomassiliicoccaceae]	g__vadinCA11	s__	New.ReferenceOTU13917	0	8	0	0	23	0	18	18	36	0	1	0	10	6	3	10	3	0	0	2	35	35	0	24	0	6	46	0	18	24	29	8	7	14	2	11	1	22	14	17	20	0
k__Bacteria	p__Bacteroidetes	c__Bacteroidia	o__Bacteroidales	f__	g__	s__	New.ReferenceOTU14	351	871	1292	935	681	738	724	1026	511	839	424	751	502	497	584	1094	1180	580	788	629	1040	912	766	466	792	566	0	800	658	433	567	209	595	310	316	688	1318	306	457	404	493	1024
k__Bacteria	p__Firmicutes	c__Clostridia	o__Clostridiales	f__	g__	s__	New.ReferenceOTU14026	4	2	2	2	5	8	1	4	0	3	2	2	3	2	6	3	4	1	5	1	0	2	4	3	3	2	0	8	4	2	3	1	3	1	3	5	0	3	6	1	3	2
k__Bacteria	p__Bacteroidetes	c__Bacteroidia	o__Bacteroidales	f__Prevotellaceae	g__Prevotella	s__	New.ReferenceOTU14077	25	8	35	36	9	8	28	3	41	2	3	1	34	0	39	42	20	17	2	23	61	18	14	22	11	39	0	22	12	25	39	11	8	29	4	0	5	1	18	6	1	14
k__Bacteria	p__Bacteroidetes	c__Bacteroidia	o__Bacteroidales	f__BS11	g__	s__	New.ReferenceOTU1410	90	182	45	59	119	126	170	169	88	123	10	99	139	70	43	48	45	95	28	196	238	523	40	58	29	19	53	66	181	52	405	33	1	27	59	67	80	499	144	407	273	68
k__Bacteria	p__Firmicutes	c__Clostridia	o__Clostridiales	f__	g__	s__	New.ReferenceOTU14161	7	1	2	1	1	1	1	6	2	3	7	1	2	7	3	1	5	5	0	6	7	1	0	2	8	0	0	1	0	8	2	0	3	1	4	4	0	0	1	2	0	0
k__Bacteria	p__Proteobacteria	c__Alphaproteobacteria	o__RF32	f__	g__	s__	New.ReferenceOTU14425	0	0	2	1	0	0	0	0	0	0	0	0	0	0	1	0	1	0	0	0	0	0	0	0	0	0	2	0	0	0	0	0	1	0	2	0	0	1	0	0	0	0
k__Bacteria	p__Firmicutes	c__Clostridia	o__Clostridiales	f__Lachnospiraceae	g__	s__	New.ReferenceOTU14495	1	3	5	7	5	3	1	4	3	2	0	7	4	4	6	0	3	0	2	8	2	4	8	0	1	0	0	5	1	0	3	0	0	6	0	13	21	4	1	1	0	6
k__Bacteria	p__Bacteroidetes	c__Bacteroidia	o__Bacteroidales	f__S24-7	g__	s__	New.ReferenceOTU14557	3	10	30	13	14	5	6	6	29	7	4	6	9	20	5	11	7	5	4	2	1	16	2	15	3	7	2	8	1	5	9	3	1	5	0	33	21	2	13	12	13	3
k__Bacteria	p__Firmicutes	c__Clostridia	o__Clostridiales	f__Ruminococcaceae	g__Ruminococcus	s__	New.ReferenceOTU14624	2	6	48	46	10	8	4	2	4	15	1	77	2	5	2	8	57	1	24	4	6	4	0	0	55	0	3	28	1	13	3	10	34	25	3	7	15	3	0	2	1	30
k__Bacteria	p__Bacteroidetes	c__Bacteroidia	o__Bacteroidales	f__[Paraprevotellaceae]	g__[Prevotella]	s__	New.ReferenceOTU14876	48	34	64	92	20	23	6	22	18	27	27	8	11	6	20	11	60	6	35	66	66	44	68	28	19	20	9	66	9	9	30	37	60	36	69	1	5	23	20	99	38	34
k__Bacteria	p__Proteobacteria	c__Deltaproteobacteria	o__GMD14H09	f__	g__	s__	New.ReferenceOTU14893	30	23	150	344	54	57	5	1	2	7	14	3	14	2	10	0	434	51	335	9	4	1	41	1	774	2	3	36	85	37	110	80	216	1	236	62	4	1	16	1	54	717
k__Bacteria	p__Firmicutes	c__Clostridia	o__Clostridiales	f__Ruminococcaceae	g__Ruminococcus	s__	New.ReferenceOTU15028	0	1	2	0	0	0	0	0	6	0	0	0	16	12	1	0	0	0	0	7	0	7	6	2	0	0	0	0	3	16	3	0	0	0	0	1	0	0	0	2	1	0
k__Bacteria	p__Firmicutes	c__Clostridia	o__Clostridiales	f__Lachnospiraceae	g__	s__	New.ReferenceOTU15109	11	28	20	15	4	23	44	19	12	22	12	32	18	17	13	14	8	23	25	2	27	20	16	16	10	23	0	8	21	24	27	12	8	11	25	17	18	4	12	6	5	24
k__Bacteria	p__Bacteroidetes	c__Bacteroidia	o__Bacteroidales	f__Porphyromonadaceae	g__Parabacteroides	s__	New.ReferenceOTU15259	23	26	23	15	7	6	30	20	21	13	0	12	25	19	8	3	5	27	12	11	29	27	25	19	9	4	10	11	14	47	10	7	6	2	12	22	24	6	19	7	32	13
k__Bacteria	p__Fibrobacteres	c__Fibrobacteria	o__Fibrobacterales	f__Fibrobacteraceae	g__Fibrobacter	s__	New.ReferenceOTU15320	120	12	82	54	64	55	133	216	60	122	52	38	39	26	32	61	96	47	41	169	92	57	74	28	48	44	227	48	62	107	172	82	97	76	34	46	40	78	55	99	36	11
k__Bacteria	p__Firmicutes	c__Clostridia	o__Clostridiales	f__Ruminococcaceae	g__	s__	New.ReferenceOTU15333	6	12	1	6	23	0	6	7	22	10	11	5	57	15	18	0	6	14	1	3	20	39	9	35	0	4	25	0	6	56	23	4	0	10	15	8	0	9	8	22	15	0
k__Bacteria	p__Firmicutes	c__Clostridia	o__Clostridiales	f__	g__	s__	New.ReferenceOTU15485	0	1	1	1	0	0	13	1	0	0	0	3	0	0	0	0	0	13	1	0	0	0	0	0	0	0	0	0	0	0	0	0	0	0	0	0	0	0	73	0	49	0
k__Bacteria	p__Bacteroidetes	c__Bacteroidia	o__Bacteroidales	f__	g__	s__	New.ReferenceOTU1563	4	5	3	2	7	5	3	5	2	4	2	5	2	2	9	2	4	4	2	4	4	5	3	4	2	1	1	3	2	1	4	0	0	1	2	1	1	0	1	4	1	1
k__Bacteria	p__Firmicutes	c__Clostridia	o__Clostridiales	f__	g__	s__	New.ReferenceOTU15666	0	3	0	0	0	6	107	0	2	8	0	0	2	0	4	1	0	0	1	0	29	0	21	4	0	0	0	0	0	1	0	0	0	0	0	3	13	0	41	0	6	7
k__Bacteria	p__Firmicutes	c__Clostridia	o__Clostridiales	f__Lachnospiraceae	g__	s__	New.ReferenceOTU15897	2	10	7	24	1	3	12	3	5	4	3	19	8	7	3	1	7	2	6	4	5	18	0	4	3	2	1	6	5	0	4	1	1	10	3	8	16	4	0	5	0	5
k__Bacteria	p__Bacteroidetes	c__Bacteroidia	o__Bacteroidales	f__[Paraprevotellaceae]	g__CF231	s__	New.ReferenceOTU16108	0	0	2	6	1	0	0	1	0	0	0	0	0	1	0	0	0	0	0	0	0	0	0	0	2	0	0	0	4	0	0	0	0	0	0	0	0	0	0	0	0	0
k__Bacteria	p__Firmicutes	c__Clostridia	o__Clostridiales	f__Ruminococcaceae	g__	s__	New.ReferenceOTU16212	4	6	2	4	1	4	5	3	9	2	3	3	2	0	3	1	5	1	7	1	13	3	4	4	1	4	0	3	1	12	0	0	0	0	4	5	2	3	7	1	3	1
k__Bacteria	p__Lentisphaerae	c__[Lentisphaeria]	o__Victivallales	f__Victivallaceae	g__	s__	New.ReferenceOTU16214	5	0	0	0	4	0	24	8	1	0	0	0	2	6	2	8	0	2	0	10	4	0	10	4	0	7	14	0	0	6	0	1	0	0	1	4	3	24	4	10	16	0
k__Bacteria	p__Bacteroidetes	c__Bacteroidia	o__Bacteroidales	f__S24-7	g__	s__	New.ReferenceOTU16242	66	74	93	94	43	49	26	99	29	61	18	126	281	63	46	29	79	29	88	14	77	81	45	54	47	8	8	48	57	50	63	26	30	33	48	20	24	29	85	51	41	79
k__Bacteria	p__Spirochaetes	c__Spirochaetes	o__Spirochaetales	f__Spirochaetaceae	g__Treponema	s__	New.ReferenceOTU16256	21	28	54	77	62	76	24	23	26	56	28	5	13	20	60	48	63	56	63	50	74	12	37	67	76	16	13	25	50	45	37	29	48	5	21	69	45	4	17	57	32	26
k__Bacteria	p__Bacteroidetes	c__Bacteroidia	o__Bacteroidales	f__	g__	s__	New.ReferenceOTU16447	145	206	181	107	88	31	144	148	150	66	42	81	87	137	67	28	97	50	129	98	213	179	45	40	71	80	173	89	122	149	83	116	142	63	160	107	159	54	69	122	47	39
k__Bacteria	p__Bacteroidetes	c__Bacteroidia	o__Bacteroidales	f__[Paraprevotellaceae]	g__[Prevotella]	s__	New.ReferenceOTU16544	111	91	123	345	41	27	112	68	58	91	36	86	29	43	24	61	104	12	91	80	118	114	92	42	64	79	38	109	32	27	68	36	84	149	95	12	48	17	44	120	52	61
k__Bacteria	p__Proteobacteria	c__Alphaproteobacteria	o__RF32	f__	g__	s__	New.ReferenceOTU16735	0	13	11	15	0	4	21	8	10	9	0	2	0	2	0	0	6	0	10	3	0	5	12	1	0	0	0	0	5	1	1	0	1	0	1	3	7	0	0	2	2	0
k__Bacteria	p__Tenericutes	c__Mollicutes	o__RF39	f__	g__	s__	New.ReferenceOTU17010	4	1	3	10	7	3	12	3	7	3	4	15	10	2	6	2	5	4	3	6	4	2	2	8	5	1	0	7	13	1	8	1	10	1	3	5	9	5	0	8	4	5
k__Bacteria	p__Firmicutes	c__Clostridia	o__Clostridiales	f__	g__	s__	New.ReferenceOTU1708	0	0	0	0	2	0	23	2	19	0	0	0	1	6	7	0	0	0	0	7	0	1	0	5	0	3	26	0	0	8	2	9	0	0	0	0	0	3	0	7	12	0
k__Bacteria	p__Firmicutes	c__Clostridia	o__Clostridiales	f__Lachnospiraceae	g__Coprococcus	s__	New.ReferenceOTU17080	15	23	29	61	13	32	8	44	21	23	27	26	23	10	42	65	31	11	33	15	30	30	46	22	104	16	25	21	8	40	23	5	134	19	30	12	22	96	41	14	31	62
k__Bacteria	p__Bacteroidetes	c__Bacteroidia	o__Bacteroidales	f__	g__	s__	New.ReferenceOTU1710	14	6	13	14	23	17	22	16	13	14	18	10	12	22	14	5	14	12	23	13	12	22	12	10	4	2	5	12	18	10	28	7	14	20	18	14	14	9	6	23	8	4
k__Bacteria	p__Firmicutes	c__Clostridia	o__Clostridiales	f__Ruminococcaceae	g__Ruminococcus	s__	New.ReferenceOTU1711	5	2	2	13	6	1	9	2	0	10	2	9	5	1	0	4	20	0	6	2	7	3	0	1	40	0	8	8	0	0	4	2	9	4	0	0	5	0	1	2	2	8
k__Bacteria	p__Firmicutes	c__Clostridia	o__Clostridiales	f__	g__	s__	New.ReferenceOTU1719	6	31	57	60	4	36	69	31	20	36	2	25	47	4	52	23	18	12	21	43	51	36	51	25	80	16	0	21	8	30	2	9	15	0	11	20	7	42	76	19	149	18
k__Bacteria	p__Tenericutes	c__Mollicutes	o__RF39	f__	g__	s__	New.ReferenceOTU17227	0	3	3	0	1	4	0	8	5	2	4	2	0	0	1	0	2	0	2	0	0	3	6	5	0	0	0	1	2	0	0	0	4	0	3	0	0	0	1	0	0	11
k__Bacteria	p__Firmicutes	c__Clostridia	o__Clostridiales	f__Ruminococcaceae	g__	s__	New.ReferenceOTU17331	21	9	15	10	18	10	22	4	19	5	8	13	10	16	12	5	3	24	9	2	4	12	8	5	0	12	1	14	6	5	15	3	0	23	15	27	10	0	9	6	3	17
k__Bacteria	p__Firmicutes	c__Clostridia	o__Clostridiales	f__Ruminococcaceae	g__	s__	New.ReferenceOTU17640	2	9	4	9	9	5	27	3	16	19	7	12	3	2	6	11	2	1	4	13	10	4	13	2	12	5	7	5	6	3	11	0	9	4	1	1	18	26	7	7	11	5
k__Bacteria	p__Firmicutes	c__Clostridia	o__Clostridiales	f__	g__	s__	New.ReferenceOTU17767	2	6	4	9	5	1	3	3	1	2	1	2	3	3	7	2	3	2	3	2	0	3	2	1	5	3	1	2	4	0	4	5	5	1	3	3	3	6	8	0	4	5
k__Bacteria	p__Cyanobacteria	c__4C0d-2	o__YS2	f__	g__	s__	New.ReferenceOTU18042	2	0	1	2	2	6	18	3	5	0	0	2	4	5	0	0	0	0	5	0	0	0	0	0	1	0	0	0	9	2	2	0	0	0	1	0	18	0	0	0	0	9
k__Bacteria	p__Bacteroidetes	c__Bacteroidia	o__Bacteroidales	f__Prevotellaceae	g__Prevotella	s__	New.ReferenceOTU18272	6	2	10	0	0	2	2	18	7	0	0	10	0	0	0	0	7	19	16	3	2	1	4	0	1	0	0	0	2	4	2	0	1	1	1	5	29	0	1	2	0	1
k__Bacteria	p__Bacteroidetes	c__Bacteroidia	o__Bacteroidales	f__S24-7	g__	s__	New.ReferenceOTU18480	7	4	1	0	3	3	8	4	4	2	3	2	8	10	4	1	3	1	7	26	8	1	9	2	2	1	1	8	4	2	5	6	1	4	2	0	1	2	6	26	8	1
k__Bacteria	p__Bacteroidetes	c__Bacteroidia	o__Bacteroidales	f__S24-7	g__	s__	New.ReferenceOTU18529	3	3	10	0	3	0	4	3	0	2	0	1	2	0	0	1	11	2	1	2	0	5	0	4	1	4	1	1	4	2	10	0	0	0	4	1	0	0	0	1	0	2
k__Bacteria	p__Firmicutes	c__Clostridia	o__Clostridiales	f__Ruminococcaceae	g__	s__	New.ReferenceOTU18624	3	4	9	6	9	8	3	4	4	10	3	8	4	6	7	5	3	5	7	5	5	6	5	6	10	10	3	12	5	7	12	5	3	2	4	6	8	1	6	0	4	3
k__Bacteria	p__Spirochaetes	c__Spirochaetes	o__Spirochaetales	f__Spirochaetaceae	g__Treponema	s__	New.ReferenceOTU18806	0	6	5	4	3	3	18	0	11	3	1	1	0	2	26	3	3	2	1	1	9	2	4	1	5	0	4	1	5	2	0	4	7	1	6	5	1	2	15	8	0	12
k__Bacteria	p__Firmicutes	c__Erysipelotrichi	o__Erysipelotrichales	f__Erysipelotrichaceae	g__p-75-a5	s__	New.ReferenceOTU1884	35	38	59	89	81	34	49	28	25	51	51	21	39	21	27	27	65	75	40	16	11	35	69	37	37	71	1	31	34	12	26	12	20	65	75	31	78	64	66	29	51	6
k__Bacteria	p__Bacteroidetes	c__Bacteroidia	o__Bacteroidales	f__Porphyromonadaceae	g__Parabacteroides	s__	New.ReferenceOTU18932	4	6	9	5	3	4	9	9	8	3	9	4	6	7	4	4	6	9	6	6	10	7	6	9	9	3	6	3	3	12	6	2	3	7	2	9	7	7	10	1	4	5
k__Bacteria	p__Cyanobacteria	c__4C0d-2	o__YS2	f__	g__	s__	New.ReferenceOTU19051	0	0	10	4	3	42	9	17	17	4	0	3	1	4	0	0	0	4	7	0	0	0	1	0	1	0	0	1	9	5	0	0	1	0	0	2	14	0	1	0	1	12
k__Bacteria	p__Bacteroidetes	c__Bacteroidia	o__Bacteroidales	f__Prevotellaceae	g__Prevotella	s__	New.ReferenceOTU19097	25	5	32	14	80	38	306	32	48	47	2	45	29	57	0	28	28	18	22	18	25	42	7	68	12	5	5	37	143	99	25	15	23	7	8	109	46	1	18	10	18	120
k__Bacteria	p__Bacteroidetes	c__Bacteroidia	o__Bacteroidales	f__RF16	g__	s__	New.ReferenceOTU1916	0	3	15	11	4	2	4	9	5	1	2	6	0	0	4	4	5	4	1	3	9	1	1	1	8	2	0	3	5	0	2	2	4	0	18	18	1	0	0	2	4	1
k__Bacteria	p__Verrucomicrobia	c__Verruco-5	o__WCHB1-41	f__RFP12	g__	s__	New.ReferenceOTU19197	1	0	0	7	1	1	1	1	2	4	0	0	0	1	5	4	2	0	4	7	7	3	5	3	3	5	10	0	1	0	1	0	0	0	0	0	0	22	4	4	6	2
k__Bacteria	p__Tenericutes	c__Mollicutes	o__Anaeroplasmatales	f__Anaeroplasmataceae	g__Anaeroplasma	s__	New.ReferenceOTU19233	3	0	2	18	2	5	0	1	1	0	2	0	0	1	8	4	7	3	2	9	5	9	0	0	4	0	0	1	0	0	8	3	28	13	3	0	0	21	0	9	0	0
k__Bacteria	p__Firmicutes	c__Clostridia	o__Clostridiales	f__	g__	s__	New.ReferenceOTU19292	15	5	0	14	0	1	27	3	7	5	3	0	1	3	13	0	0	1	1	1	10	4	5	2	0	14	1	7	13	5	2	0	0	0	0	22	31	0	9	1	7	6
k__Bacteria	p__Bacteroidetes	c__Bacteroidia	o__Bacteroidales	f__Prevotellaceae	g__Prevotella	s__	New.ReferenceOTU19352	2	1	25	3	2	1	13	6	11	1	0	32	4	0	0	1	0	7	6	1	7	2	7	0	3	0	0	4	6	6	3	0	16	1	4	11	31	0	1	2	1	6
k__Bacteria	p__Firmicutes	c__Clostridia	o__Clostridiales	f__Christensenellaceae	g__	s__	New.ReferenceOTU19568	0	0	0	0	0	0	1	0	30	0	0	0	24	0	0	0	0	0	0	0	0	0	18	0	0	62	0	0	0	1	0	0	0	0	0	2	1	0	0	0	5	0
k__Bacteria	p__Firmicutes	c__Clostridia	o__Clostridiales	f__Ruminococcaceae	g__	s__	New.ReferenceOTU19587	6	4	2	3	1	12	6	6	1	8	3	2	3	17	1	9	5	5	5	2	2	4	4	2	4	6	1	6	5	1	3	0	1	2	3	9	6	1	2	5	0	5
k__Bacteria	p__Bacteroidetes	c__Bacteroidia	o__Bacteroidales	f__BS11	g__	s__	New.ReferenceOTU19599	1	27	6	10	18	16	19	28	22	13	0	20	18	8	14	9	4	16	3	38	48	85	6	4	3	1	4	5	26	7	62	6	0	9	9	11	5	64	22	55	35	14
k__Bacteria	p__Spirochaetes	c__Spirochaetes	o__Spirochaetales	f__Spirochaetaceae	g__Treponema	s__	New.ReferenceOTU19691	299	113	27	634	397	148	37	118	207	85	126	24	276	86	202	311	26	50	125	507	65	200	380	437	377	443	233	9	389	327	499	192	11	44	112	38	81	548	185	218	512	1
k__Bacteria	p__Lentisphaerae	c__[Lentisphaeria]	o__Victivallales	f__Victivallaceae	g__	s__	New.ReferenceOTU19876	16	4	17	22	9	15	25	23	17	6	3	3	2	6	12	6	6	1	2	29	45	9	12	3	0	15	15	2	7	3	21	4	6	4	10	5	3	13	2	9	7	0
k__Bacteria	p__Bacteroidetes	c__Bacteroidia	o__Bacteroidales	f__Prevotellaceae	g__Prevotella	s__	New.ReferenceOTU19955	7	1	29	1	2	0	2	9	25	3	0	18	5	2	0	3	28	0	8	1	0	3	5	17	5	7	0	4	5	1	5	3	2	8	7	22	30	1	3	0	2	2
k__Bacteria	p__Verrucomicrobia	c__Verruco-5	o__WCHB1-41	f__RFP12	g__	s__	New.ReferenceOTU20112	0	8	3	2	1	7	4	3	1	3	0	0	3	2	1	2	1	1	6	7	0	3	0	1	4	1	2	1	1	1	0	1	1	12	4	2	2	2	4	3	1	4
k__Bacteria	p__Bacteroidetes	c__Bacteroidia	o__Bacteroidales	f__RF16	g__	s__	New.ReferenceOTU2017	217	139	402	571	394	178	282	229	280	381	108	147	201	107	348	173	326	156	169	259	499	385	149	197	107	395	2	220	209	226	456	396	286	139	139	133	258	170	39	309	158	28
k__Bacteria	p__Firmicutes	c__Clostridia	o__Clostridiales	f__Clostridiaceae	g__	s__	New.ReferenceOTU20396	2	3	3	2	9	5	1	4	1	0	2	3	4	7	8	8	5	6	3	10	1	2	9	4	4	2	1	8	3	1	0	0	10	3	13	6	2	4	7	1	2	6
k__Bacteria	p__Firmicutes	c__Clostridia	o__Clostridiales	f__	g__	s__	New.ReferenceOTU20465	2	16	0	0	0	2	8	0	1	1	0	1	6	3	1	0	0	4	1	3	3	1	0	0	0	0	1	0	1	1	6	1	0	0	0	4	0	9	2	5	2	0
k__Bacteria	p__Bacteroidetes	c__Bacteroidia	o__Bacteroidales	f__BS11	g__	s__	New.ReferenceOTU20659	53	76	43	16	42	55	86	96	41	36	21	38	46	38	19	12	15	33	4	101	76	141	10	17	6	2	10	86	51	20	129	12	5	10	24	19	24	295	45	124	82	28
k__Bacteria	p__Spirochaetes	c__Spirochaetes	o__Spirochaetales	f__Spirochaetaceae	g__Treponema	s__	New.ReferenceOTU20968	18	11	24	37	9	24	22	10	9	18	2	14	6	12	12	8	19	13	25	12	6	23	18	7	14	3	11	13	9	5	9	11	11	13	8	5	12	7	8	10	4	34
k__Bacteria	p__Bacteroidetes	c__Bacteroidia	o__Bacteroidales	f__[Paraprevotellaceae]	g__CF231	s__	New.ReferenceOTU21065	0	1	7	13	92	9	0	29	27	0	0	7	181	20	0	0	0	2	44	2	0	0	0	0	0	0	1	28	203	0	1	0	6	0	0	67	471	0	1	2	17	2
k__Bacteria	p__Firmicutes	c__Erysipelotrichi	o__Erysipelotrichales	f__Erysipelotrichaceae	g__p-75-a5	s__	New.ReferenceOTU2123	7	5	17	14	3	3	3	3	3	3	6	3	8	2	7	3	6	10	5	3	0	14	14	4	4	6	3	11	5	7	4	2	3	8	3	7	13	4	5	1	5	5
k__Bacteria	p__Bacteroidetes	c__Bacteroidia	o__Bacteroidales	f__Prevotellaceae	g__Prevotella	s__	New.ReferenceOTU21238	191	213	245	197	272	106	146	292	110	235	148	91	152	200	81	163	169	243	236	176	341	149	448	27	282	127	115	98	161	65	202	288	88	150	301	238	137	24	352	228	127	467
k__Bacteria	p__Bacteroidetes	c__Bacteroidia	o__Bacteroidales	f__	g__	s__	New.ReferenceOTU21281	22	45	37	8	30	10	42	5	19	17	23	4	18	3	17	22	10	46	2	3	2	19	26	34	2	11	2	3	54	26	5	2	3	0	6	15	5	0	5	11	61	19
k__Bacteria	p__Bacteroidetes	c__Bacteroidia	o__Bacteroidales	f__[Paraprevotellaceae]	g__[Prevotella]	s__	New.ReferenceOTU21452	35	31	46	86	33	8	16	19	19	17	14	31	25	36	29	26	4	26	9	36	13	36	24	24	31	55	49	21	12	2	35	17	37	75	23	14	28	51	109	81	79	21
k__Bacteria	p__WPS-2	c__	o__	f__	g__	s__	New.ReferenceOTU21557	18	2	9	3	2	60	4	2	5	11	0	6	5	12	4	1	0	1	21	2	1	7	5	0	1	1	0	1	8	1	7	0	2	0	0	4	20	1	0	3	19	27
k__Bacteria	p__Proteobacteria	c__Alphaproteobacteria	o__	f__	g__	s__	New.ReferenceOTU21617	1	1	0	3	0	1	3	0	0	4	0	3	1	0	0	0	0	0	4	5	3	0	0	1	12	1	0	0	0	10	3	0	0	0	0	2	10	3	2	0	1	4
k__Bacteria	p__Firmicutes	c__Clostridia	o__Clostridiales	f__Ruminococcaceae	g__	s__	New.ReferenceOTU21651	4	36	17	35	2	54	43	12	30	11	3	12	7	16	30	14	8	3	7	28	17	30	12	7	31	21	0	6	5	6	13	10	4	7	7	8	32	7	13	7	16	11
k__Bacteria	p__Spirochaetes	c__Spirochaetes	o__Spirochaetales	f__Spirochaetaceae	g__Treponema	s__	New.ReferenceOTU22123	111	246	33	383	43	43	241	180	225	27	7	94	25	65	54	7	184	24	99	130	183	222	127	3	0	215	15	0	64	120	198	40	26	44	76	94	75	365	220	33	194	42
k__Bacteria	p__Firmicutes	c__Clostridia	o__Clostridiales	f__	g__	s__	New.ReferenceOTU22280	5	1	7	91	3	21	13	9	3	6	4	6	3	6	10	16	29	1	2	9	41	4	12	1	21	3	0	9	3	0	22	9	3	5	1	0	5	48	2	15	26	2
k__Bacteria	p__Firmicutes	c__Erysipelotrichi	o__Erysipelotrichales	f__Erysipelotrichaceae	g__RFN20	s__	New.ReferenceOTU22343	4	6	6	7	9	0	0	13	0	3	0	0	0	1	4	1	6	0	1	3	4	14	3	0	0	4	19	0	1	1	2	2	9	4	2	0	0	16	2	4	0	0
k__Bacteria	p__Bacteroidetes	c__Bacteroidia	o__Bacteroidales	f__Prevotellaceae	g__Prevotella	s__	New.ReferenceOTU22410	4	15	12	4	18	2	8	11	5	5	0	1	4	2	1	0	2	11	5	3	5	2	4	1	2	1	0	4	20	1	4	0	2	2	3	14	39	0	1	2	6	9
k__Bacteria	p__Bacteroidetes	c__Bacteroidia	o__Bacteroidales	f__	g__	s__	New.ReferenceOTU22656	8	9	24	2	14	0	22	2	11	3	12	0	14	1	1	11	1	34	0	0	2	0	17	21	4	12	0	4	16	15	5	0	7	0	0	2	4	0	1	9	41	9
k__Bacteria	p__Firmicutes	c__Clostridia	o__Clostridiales	f__Ruminococcaceae	g__	s__	New.ReferenceOTU22691	3	1	1	2	0	0	1	2	4	1	1	1	5	0	0	2	1	0	2	0	4	0	0	1	1	0	1	3	2	0	3	0	3	3	4	4	6	1	0	1	1	9
k__Bacteria	p__Firmicutes	c__Clostridia	o__Clostridiales	f__	g__	s__	New.ReferenceOTU23274	0	0	0	0	1	0	1	0	2	0	0	0	3	0	1	0	0	0	0	0	0	0	4	0	0	0	0	0	10	3	0	0	0	0	0	6	0	2	0	0	5	0
k__Bacteria	p__Firmicutes	c__Clostridia	o__Clostridiales	f__Lachnospiraceae	g__	s__	New.ReferenceOTU23294	4	18	33	36	20	21	117	16	3	25	19	114	64	22	63	10	26	19	10	4	14	49	59	35	21	6	0	28	41	34	7	1	0	0	21	24	85	0	15	1	14	11
k__Bacteria	p__Firmicutes	c__Clostridia	o__Clostridiales	f__Ruminococcaceae	g__	s__	New.ReferenceOTU2332	1	1	0	0	5	1	4	4	2	0	1	1	1	3	1	0	2	10	0	8	4	6	1	3	2	2	3	20	2	1	6	5	2	4	0	6	1	0	2	5	1	1
k__Bacteria	p__Firmicutes	c__Clostridia	o__Clostridiales	f__	g__	s__	New.ReferenceOTU23501	4	0	0	1	0	7	0	5	2	2	0	12	5	0	5	29	6	6	17	0	0	2	0	0	5	0	0	3	2	4	6	0	10	1	3	0	4	2	0	1	6	1
k__Bacteria	p__Firmicutes	c__Clostridia	o__Clostridiales	f__	g__	s__	New.ReferenceOTU23541	2	9	7	3	1	0	6	3	2	12	0	1	8	14	7	0	0	9	0	0	0	7	1	0	1	1	0	12	1	3	4	0	1	0	0	4	13	0	56	1	7	7
k__Bacteria	p__Proteobacteria	c__Alphaproteobacteria	o__RF32	f__	g__	s__	New.ReferenceOTU2356	1	28	24	5	0	5	13	4	2	12	0	1	2	5	7	40	13	1	11	4	0	29	9	4	0	1	0	9	8	4	8	0	2	2	0	9	3	1	5	4	1	8
k__Bacteria	p__Proteobacteria	c__Alphaproteobacteria	o__RF32	f__	g__	s__	New.ReferenceOTU2359	10	70	95	9	8	23	21	61	39	41	0	24	3	21	35	14	81	15	24	13	1	20	25	4	2	0	0	16	14	9	13	6	33	0	3	11	63	43	5	15	22	5
k__Bacteria	p__Firmicutes	c__Clostridia	o__Clostridiales	f__	g__	s__	New.ReferenceOTU236	3	9	7	11	2	5	6	3	13	1	3	1	4	4	4	2	6	0	0	6	3	6	8	0	4	9	0	6	4	8	6	2	8	2	5	1	3	18	1	5	1	2
k__Bacteria	p__Verrucomicrobia	c__Verruco-5	o__WCHB1-41	f__RFP12	g__	s__	New.ReferenceOTU23652	2	5	8	5	0	0	4	6	5	4	1	0	7	5	1	3	1	2	1	0	0	7	4	0	0	8	0	2	3	1	0	0	0	0	1	0	3	7	2	0	1	3
k__Bacteria	p__Firmicutes	c__Clostridia	o__Clostridiales	f__Ruminococcaceae	g__Oscillospira	s__	New.ReferenceOTU23659	1	1	7	4	3	5	9	5	4	2	3	6	2	2	4	1	1	1	3	3	6	2	3	1	3	1	2	9	2	6	3	3	5	5	3	0	1	2	6	2	3	1
k__Bacteria	p__Tenericutes	c__Mollicutes	o__Mycoplasmatales	f__Mycoplasmataceae	g__	s__	New.ReferenceOTU23670	202	0	9	81	100	53	137	6	31	37	0	34	83	21	1	6	21	72	38	1	4	10	19	0	11	2	0	38	75	8	24	2	16	23	10	116	45	2	18	30	0	7
k__Bacteria	p__Firmicutes	c__Clostridia	o__Clostridiales	f__Lachnospiraceae	g__	s__	New.ReferenceOTU2386	3	4	11	6	2	3	5	3	5	1	0	3	2	5	3	0	4	4	1	1	4	1	3	0	2	1	0	0	7	0	3	1	5	1	1	6	10	2	8	5	6	3
k__Bacteria	p__Firmicutes	c__Clostridia	o__Clostridiales	f__Lachnospiraceae	g__	s__	New.ReferenceOTU2387	8	0	5	5	4	7	3	5	0	5	2	0	1	5	1	12	6	8	4	9	9	3	1	1	10	2	0	6	4	2	7	13	3	1	20	8	2	0	2	3	5	3
k__Bacteria	p__Firmicutes	c__Clostridia	o__Clostridiales	f__Ruminococcaceae	g__	s__	New.ReferenceOTU24022	0	0	8	0	0	0	0	0	0	0	0	5	3	9	5	0	0	0	0	9	0	4	0	4	0	1	2	7	3	5	24	7	0	2	2	0	0	6	0	15	6	0
k__Bacteria	p__Proteobacteria	c__Deltaproteobacteria	o__Desulfovibrionales	f__Desulfovibrionaceae	g__	s__	New.ReferenceOTU24281	7	5	9	3	1	2	10	5	7	5	0	1	4	4	5	2	1	1	0	3	4	9	1	3	4	3	3	3	5	2	7	0	0	2	1	2	10	1	4	2	2	3
k__Bacteria	p__Bacteroidetes	c__Bacteroidia	o__Bacteroidales	f__S24-7	g__	s__	New.ReferenceOTU24382	41	37	117	27	58	41	105	73	65	45	52	24	73	47	21	35	117	48	63	52	64	32	89	185	12	30	15	62	67	31	57	48	20	49	43	88	38	25	54	31	27	25
k__Bacteria	p__Firmicutes	c__Clostridia	o__Clostridiales	f__Ruminococcaceae	g__	s__	New.ReferenceOTU2439	7	6	0	1	7	9	0	2	13	6	5	4	11	7	1	5	4	14	1	4	4	10	18	18	2	6	0	1	2	12	4	3	4	2	4	4	0	0	7	2	2	0
k__Bacteria	p__Bacteroidetes	c__Bacteroidia	o__Bacteroidales	f__Bacteroidaceae	g__Bacteroides	s__	New.ReferenceOTU24597	0	0	2	12	4	2	1	2	0	0	2	0	0	0	5	3	12	1	0	0	0	3	1	1	2	1	0	1	0	1	2	1	0	0	0	0	5	2	0	0	1	1
k__Bacteria	p__Firmicutes	c__Clostridia	o__Clostridiales	f__Christensenellaceae	g__	s__	New.ReferenceOTU24669	2	3	12	2	8	0	8	2	3	0	7	2	9	1	6	4	1	1	0	4	2	9	10	6	0	4	13	3	10	11	15	6	0	1	3	5	3	0	14	1	5	1
k__Bacteria	p__Proteobacteria	c__Alphaproteobacteria	o__	f__	g__	s__	New.ReferenceOTU25054	6	9	2	2	2	35	28	21	3	15	6	1	0	13	4	26	0	2	7	62	15	4	41	4	3	4	2	1	14	19	4	0	0	1	6	5	8	107	28	22	20	6
k__Bacteria	p__Firmicutes	c__Erysipelotrichi	o__Erysipelotrichales	f__Erysipelotrichaceae	g__RFN20	s__	New.ReferenceOTU25055	4	6	26	14	6	2	8	3	1	3	5	1	0	2	5	1	2	2	1	6	11	1	7	4	8	6	13	7	1	3	2	1	0	3	0	0	3	1	7	5	6	4
k__Bacteria	p__Cyanobacteria	c__4C0d-2	o__YS2	f__	g__	s__	New.ReferenceOTU2520	2	1	2	6	0	6	7	3	1	6	0	2	5	1	0	1	0	4	6	1	0	0	3	0	2	0	0	0	1	4	0	0	2	0	1	12	6	0	2	1	2	4
k__Bacteria	p__Lentisphaerae	c__[Lentisphaeria]	o__Z20	f__R4-45B	g__	s__	New.ReferenceOTU25313	0	3	0	6	4	0	0	4	2	2	0	1	0	1	1	1	0	4	0	1	5	1	1	3	0	7	3	0	7	0	2	1	0	1	1	2	2	10	1	5	0	0
k__Bacteria	p__Bacteroidetes	c__Bacteroidia	o__Bacteroidales	f__	g__	s__	New.ReferenceOTU25377	95	35	66	37	40	47	38	64	35	86	12	96	145	112	17	7	23	62	52	18	57	50	30	31	25	10	34	38	81	46	28	29	59	24	43	122	58	25	80	71	99	34
k__Bacteria	p__Firmicutes	c__Clostridia	o__Clostridiales	f__Lachnospiraceae	g__	s__	New.ReferenceOTU25577	2	9	5	9	14	9	16	5	10	3	3	18	14	9	3	5	2	4	8	10	10	9	26	15	6	8	0	2	17	13	5	12	0	1	14	7	18	5	11	11	9	8
k__Bacteria	p__Bacteroidetes	c__Bacteroidia	o__Bacteroidales	f__	g__	s__	New.ReferenceOTU2564	384	348	892	66	542	54	874	157	275	149	415	96	390	45	107	318	61	970	6	30	85	128	592	687	134	461	16	49	736	405	165	42	174	0	61	105	136	0	47	277	1561	341
k__Bacteria	p__Bacteroidetes	c__Bacteroidia	o__Bacteroidales	f__S24-7	g__	s__	New.ReferenceOTU25769	0	18	15	9	0	0	7	7	3	3	2	2	1	11	4	6	6	7	9	3	29	10	13	7	4	2	3	4	18	2	1	2	4	1	8	19	10	0	21	0	5	19
k__Bacteria	p__Bacteroidetes	c__Bacteroidia	o__Bacteroidales	f__[Paraprevotellaceae]	g__[Prevotella]	s__	New.ReferenceOTU25855	27	9	18	64	47	20	15	7	35	18	1	18	46	15	1	3	2	113	47	9	2	11	13	23	37	2	19	31	159	38	32	4	15	27	5	28	47	10	8	10	87	95
k__Bacteria	p__Bacteroidetes	c__Bacteroidia	o__Bacteroidales	f__[Paraprevotellaceae]	g__Paraprevotella	s__	New.ReferenceOTU2589	4	5	0	5	1	2	10	9	2	4	2	0	6	10	4	5	6	1	0	0	8	0	3	12	1	1	0	0	0	12	5	2	3	4	1	10	11	1	4	1	1	5
k__Bacteria	p__Firmicutes	c__Clostridia	o__Clostridiales	f__Lachnospiraceae	g__	s__	New.ReferenceOTU259	2	1	1	5	0	3	3	2	2	0	6	1	7	4	4	1	1	3	1	6	1	3	6	6	6	0	8	1	0	5	5	0	3	0	8	2	0	5	3	0	5	3
k__Bacteria	p__Firmicutes	c__Clostridia	o__Clostridiales	f__Peptococcaceae	g__rc4-4	s__	New.ReferenceOTU26066	13	19	10	15	8	3	8	3	4	4	6	6	9	9	0	0	2	3	3	4	3	3	1	5	5	2	0	9	7	7	10	5	12	10	4	10	0	22	21	4	6	3
k__Bacteria	p__Bacteroidetes	c__Bacteroidia	o__Bacteroidales	f__Porphyromonadaceae	g__Paludibacter	s__	New.ReferenceOTU26102	1	19	16	32	7	39	88	28	21	31	6	8	30	18	18	34	5	5	5	17	13	8	16	3	12	16	0	14	51	7	5	23	17	11	7	9	16	1	6	19	38	13
k__Bacteria	p__Firmicutes	c__Clostridia	o__Clostridiales	f__	g__	s__	New.ReferenceOTU26159	5	8	17	20	5	3	9	1	10	5	2	8	8	11	3	0	1	2	13	5	7	13	1	2	2	3	0	5	12	4	0	1	4	6	8	2	13	6	1	4	4	9
k__Bacteria	p__Firmicutes	c__Clostridia	o__Clostridiales	f__Lachnospiraceae	g__Coprococcus	s__	New.ReferenceOTU26197	9	6	6	21	11	4	4	5	18	8	6	8	9	27	32	5	7	15	4	7	17	4	2	5	6	6	59	9	19	19	2	3	4	3	3	0	0	10	15	8	3	16
k__Bacteria	p__Firmicutes	c__Clostridia	o__Clostridiales	f__	g__	s__	New.ReferenceOTU26425	0	2	0	4	1	4	8	4	3	3	0	2	5	0	2	4	0	2	5	0	0	2	2	11	1	0	0	0	9	14	0	0	0	1	0	4	5	0	0	0	0	6
k__Bacteria	p__Bacteroidetes	c__Bacteroidia	o__Bacteroidales	f__RF16	g__	s__	New.ReferenceOTU26573	11	12	13	22	22	17	13	8	12	25	7	9	4	4	27	10	35	3	21	13	46	26	16	6	10	9	1	7	10	12	28	16	23	13	10	5	12	24	5	6	16	5
k__Bacteria	p__Firmicutes	c__Clostridia	o__Clostridiales	f__	g__	s__	New.ReferenceOTU26586	40	118	94	142	36	100	141	40	35	60	44	57	61	35	18	54	72	28	54	106	30	64	30	30	139	29	0	64	41	70	8	62	36	28	65	95	274	1	56	109	35	195
k__Bacteria	p__Firmicutes	c__Clostridia	o__Clostridiales	f__Ruminococcaceae	g__	s__	New.ReferenceOTU26597	5	7	10	12	11	3	7	0	8	1	4	15	14	9	12	1	9	3	11	8	15	13	3	5	15	2	0	11	6	5	5	0	2	2	3	20	1	6	6	9	5	5
k__Bacteria	p__Verrucomicrobia	c__Verruco-5	o__WCHB1-41	f__RFP12	g__	s__	New.ReferenceOTU26797	29	29	14	9	8	1	61	19	51	20	23	2	13	1	48	44	16	4	8	19	62	80	3	4	39	3	1	11	20	8	26	4	12	1	2	17	29	1	34	31	78	19
k__Bacteria	p__Firmicutes	c__Clostridia	o__Clostridiales	f__Ruminococcaceae	g__Oscillospira	s__	New.ReferenceOTU26825	3	3	2	0	0	0	12	0	0	0	1	0	0	0	0	1	0	0	3	0	0	0	0	0	5	0	58	0	2	0	0	0	10	1	0	0	1	11	3	0	0	0
k__Bacteria	p__Firmicutes	c__Clostridia	o__Clostridiales	f__Ruminococcaceae	g__Oscillospira	s__	New.ReferenceOTU26836	7	5	5	3	1	2	1	6	4	2	3	4	5	2	2	2	2	10	0	1	0	4	1	0	5	3	0	4	3	1	3	1	2	6	2	1	3	1	3	0	1	4
k__Bacteria	p__Firmicutes	c__Clostridia	o__Clostridiales	f__Ruminococcaceae	g__	s__	New.ReferenceOTU27192	22	37	14	47	24	16	73	23	18	35	13	30	33	20	21	20	20	14	27	15	27	42	31	15	32	22	0	24	13	18	8	19	21	6	5	49	43	10	38	14	20	42
k__Bacteria	p__Firmicutes	c__Clostridia	o__Clostridiales	f__Ruminococcaceae	g__	s__	New.ReferenceOTU27374	1	2	1	8	0	0	4	4	5	1	0	0	4	1	4	11	1	1	5	7	4	1	1	1	0	7	23	5	1	1	4	0	0	0	0	0	4	10	1	1	4	0
k__Bacteria	p__Firmicutes	c__Clostridia	o__Clostridiales	f__	g__	s__	New.ReferenceOTU27382	1	0	6	0	3	4	7	1	0	0	0	2	0	1	4	3	5	0	2	0	0	1	0	0	0	0	0	1	4	1	0	0	1	3	0	3	14	1	0	0	10	0
k__Bacteria	p__Firmicutes	c__Clostridia	o__Clostridiales	f__Ruminococcaceae	g__	s__	New.ReferenceOTU27484	2	9	1	5	25	0	1	16	26	5	15	5	18	27	10	0	0	11	0	5	9	24	4	6	0	4	15	0	34	14	31	8	0	13	16	22	2	4	2	8	8	0
k__Bacteria	p__Verrucomicrobia	c__Verruco-5	o__WCHB1-41	f__RFP12	g__	s__	New.ReferenceOTU27503	26	7	0	54	7	7	38	5	44	3	2	0	0	5	79	16	0	3	69	98	0	0	1	11	19	13	129	0	66	16	1	1	19	8	1	0	67	136	0	57	2	41
k__Bacteria	p__Firmicutes	c__Clostridia	o__Clostridiales	f__Lachnospiraceae	g__Dorea	s__	New.ReferenceOTU27661	0	0	0	28	31	7	1	0	0	2	0	0	0	7	0	0	0	129	8	0	0	0	0	0	0	0	0	0	0	0	0	0	0	0	0	0	13	0	0	0	0	1
k__Bacteria	p__Cyanobacteria	c__4C0d-2	o__YS2	f__	g__	s__	New.ReferenceOTU27693	8	3	0	15	28	32	5	47	28	51	1	27	31	34	64	68	1	22	95	118	154	2	73	60	15	106	0	10	7	8	48	5	3	0	0	7	34	1	1	4	18	53
k__Bacteria	p__Firmicutes	c__Clostridia	o__Clostridiales	f__	g__	s__	New.ReferenceOTU27710	1	14	3	1	0	10	0	18	1	5	1	5	0	0	21	3	11	16	0	1	0	7	2	4	0	2	0	6	0	3	8	3	12	2	5	0	0	25	13	1	0	0
k__Bacteria	p__Tenericutes	c__RF3	o__ML615J-28	f__	g__	s__	New.ReferenceOTU27774	0	6	0	1	5	2	8	0	8	8	0	3	2	1	8	8	0	2	4	3	0	4	1	0	7	11	0	3	0	0	1	1	1	1	0	4	10	56	11	2	7	2
k__Bacteria	p__Firmicutes	c__Clostridia	o__Clostridiales	f__	g__	s__	New.ReferenceOTU27848	0	1	3	0	0	5	1	2	5	3	0	2	1	1	1	0	5	0	0	0	0	5	2	0	0	1	0	2	1	2	5	2	3	1	1	3	3	11	1	0	2	0
k__Bacteria	p__Verrucomicrobia	c__Verruco-5	o__WCHB1-41	f__RFP12	g__	s__	New.ReferenceOTU27924	7	11	7	13	3	12	13	15	4	12	2	1	4	6	4	10	3	1	14	11	9	14	6	2	3	2	5	17	4	5	11	2	4	1	4	7	14	3	3	2	22	6
k__Bacteria	p__Bacteroidetes	c__Bacteroidia	o__Bacteroidales	f__[Paraprevotellaceae]	g__[Prevotella]	s__	New.ReferenceOTU27952	17	21	55	19	8	11	54	7	11	4	1	17	21	32	60	25	26	19	14	13	6	91	4	0	18	60	17	8	37	18	4	10	10	77	5	10	44	37	6	9	26	39
k__Bacteria	p__Firmicutes	c__Clostridia	o__Clostridiales	f__Ruminococcaceae	g__	s__	New.ReferenceOTU28055	5	2	2	5	0	0	19	5	0	0	0	0	0	3	2	0	0	8	0	0	0	0	7	0	0	3	0	9	0	0	7	0	0	4	0	0	1	2	1	1	1	0
k__Bacteria	p__Bacteroidetes	c__Bacteroidia	o__Bacteroidales	f__Prevotellaceae	g__Prevotella	s__	New.ReferenceOTU28067	4	6	7	5	8	8	16	7	8	6	0	7	20	5	0	3	2	10	15	11	5	4	1	6	9	2	0	5	19	25	6	3	6	0	0	32	20	0	8	7	6	12
k__Bacteria	p__Firmicutes	c__Clostridia	o__Clostridiales	f__	g__	s__	New.ReferenceOTU28094	0	0	0	2	21	70	20	5	6	7	0	30	3	0	0	0	2	0	87	0	0	0	0	0	0	0	1	3	73	0	0	0	0	0	0	0	79	0	0	0	49	56
k__Bacteria	p__Firmicutes	c__Clostridia	o__Clostridiales	f__	g__	s__	New.ReferenceOTU28280	3	10	7	6	3	3	11	8	5	4	1	3	2	15	3	1	7	11	8	4	0	2	1	2	0	3	0	4	8	1	19	1	1	3	0	3	8	1	1	2	1	3
k__Bacteria	p__Bacteroidetes	c__Bacteroidia	o__Bacteroidales	f__S24-7	g__	s__	New.ReferenceOTU28313	172	88	26	33	198	37	80	50	95	73	51	18	166	37	111	51	70	63	47	110	166	106	74	177	26	70	30	38	96	36	38	41	41	72	111	45	153	82	118	84	125	87
k__Bacteria	p__Bacteroidetes	c__Bacteroidia	o__Bacteroidales	f__RF16	g__	s__	New.ReferenceOTU28459	20	22	45	72	61	34	47	21	36	59	19	29	20	13	54	17	46	17	20	31	96	54	19	14	9	30	0	21	22	18	32	40	34	16	19	12	29	47	6	16	19	5
k__Bacteria	p__Bacteroidetes	c__Bacteroidia	o__Bacteroidales	f__BS11	g__	s__	New.ReferenceOTU28462	371	539	205	118	403	286	531	395	270	257	47	348	299	268	72	506	184	281	150	523	470	927	60	94	183	133	120	241	292	77	1140	117	21	324	199	128	153	1696	681	912	1117	114
k__Bacteria	p__Firmicutes	c__Clostridia	o__Clostridiales	f__Ruminococcaceae	g__	s__	New.ReferenceOTU28766	0	2	0	0	1	0	5	1	7	1	2	4	9	1	8	1	0	0	1	1	0	3	13	8	0	0	0	0	2	15	0	0	0	0	0	2	0	4	8	0	11	0
k__Bacteria	p__Proteobacteria	c__Alphaproteobacteria	o__RF32	f__	g__	s__	New.ReferenceOTU28800	8	6	2	0	2	2	4	1	9	4	0	0	0	3	6	4	6	1	0	1	0	15	2	2	0	2	6	1	1	32	0	5	3	2	0	0	10	0	8	1	5	1
k__Bacteria	p__Firmicutes	c__Clostridia	o__Clostridiales	f__Ruminococcaceae	g__	s__	New.ReferenceOTU28923	1	6	0	2	11	0	0	3	10	2	5	3	17	0	2	1	0	1	0	4	5	9	3	2	0	0	1	0	6	16	3	2	0	5	4	1	0	2	0	7	4	0
k__Bacteria	p__Spirochaetes	c__Spirochaetes	o__Spirochaetales	f__Spirochaetaceae	g__Treponema	s__	New.ReferenceOTU28934	0	0	0	0	0	0	0	0	0	0	0	0	0	0	0	0	0	0	0	0	0	0	0	0	0	0	0	0	0	0	0	0	0	0	0	0	0	0	0	0	0	0
k__Bacteria	p__Firmicutes	c__Clostridia	o__Clostridiales	f__Lachnospiraceae	g__Dorea	s__	New.ReferenceOTU28992	21	6	51	68	16	18	6	16	6	10	14	8	5	16	21	4	37	13	11	10	3	23	17	10	7	21	5	17	11	4	14	7	15	9	14	6	6	18	10	9	16	5
k__Bacteria	p__Firmicutes	c__Clostridia	o__Clostridiales	f__[Mogibacteriaceae]	g__	s__	New.ReferenceOTU29030	5	12	12	8	4	5	14	10	2	5	9	12	7	5	1	1	15	17	14	4	3	9	8	3	4	0	7	6	12	3	3	3	3	10	5	13	3	16	5	9	9	9
k__Bacteria	p__Firmicutes	c__Clostridia	o__Clostridiales	f__Lachnospiraceae	g__	s__	New.ReferenceOTU29779	0	36	19	0	0	0	2	44	3	0	0	7	24	0	0	0	0	0	0	0	5	0	3	0	0	0	0	0	52	0	0	0	0	0	5	56	0	0	3	0	1	0
k__Bacteria	p__Bacteroidetes	c__Bacteroidia	o__Bacteroidales	f__	g__	s__	New.ReferenceOTU2990	8	0	0	1	0	2	0	0	0	2	1	1	1	1	14	2	7	13	2	10	0	7	0	3	5	0	23	10	0	1	3	3	18	10	0	0	1	2	0	5	1	0
k__Bacteria	p__Firmicutes	c__Clostridia	o__Clostridiales	f__Clostridiaceae	g__Clostridium	s__	New.ReferenceOTU29958	22	5	9	7	3	0	2	6	19	5	6	9	22	11	10	0	3	6	9	19	15	8	8	8	13	1	16	15	24	10	20	5	4	10	7	4	4	6	16	11	5	4
k__Bacteria	p__Firmicutes	c__Clostridia	o__Clostridiales	f__	g__	s__	New.ReferenceOTU30024	2	14	18	11	18	7	5	5	12	7	4	9	8	4	13	9	32	30	6	5	0	34	18	0	3	0	0	15	10	14	4	1	3	11	17	13	6	31	8	12	1	3
k__Bacteria	p__Firmicutes	c__Clostridia	o__Clostridiales	f__	g__	s__	New.ReferenceOTU307	6	5	1	9	4	16	5	11	3	0	2	3	1	7	4	12	4	4	9	5	0	13	0	0	1	0	2	6	1	5	4	0	10	1	0	2	11	4	0	2	10	1
k__Bacteria	p__Proteobacteria	c__Deltaproteobacteria	o__Desulfovibrionales	f__Desulfovibrionaceae	g__	s__	New.ReferenceOTU30844	32	54	66	21	20	19	80	56	28	28	10	44	45	37	26	27	30	21	27	35	34	37	30	46	17	53	22	31	28	49	26	14	19	27	20	27	60	33	37	37	21	32
k__Bacteria	p__Spirochaetes	c__Spirochaetes	o__Spirochaetales	f__Spirochaetaceae	g__Treponema	s__	New.ReferenceOTU30934	17	5	180	60	20	76	36	19	15	13	0	18	50	27	14	10	22	10	40	17	39	10	32	17	11	11	18	4	43	95	14	4	4	7	18	28	7	10	9	10	17	13
k__Bacteria	p__Firmicutes	c__Clostridia	o__Clostridiales	f__Ruminococcaceae	g__	s__	New.ReferenceOTU3102	22	41	14	11	16	15	24	17	22	43	14	9	13	21	21	14	21	1	24	4	19	50	2	6	5	0	3	12	2	9	6	6	18	18	0	32	12	16	13	8	8	16
k__Bacteria	p__Verrucomicrobia	c__Verruco-5	o__WCHB1-41	f__RFP12	g__	s__	New.ReferenceOTU31064	4	1	1	2	7	6	0	1	3	2	4	0	5	2	16	8	12	8	5	4	5	3	1	9	12	1	4	0	10	3	3	6	6	12	1	0	2	3	0	8	1	5
k__Bacteria	p__Firmicutes	c__Erysipelotrichi	o__Erysipelotrichales	f__Erysipelotrichaceae	g__	s__	New.ReferenceOTU31067	4	13	16	9	5	14	9	8	3	9	1	5	0	3	4	7	3	1	13	0	15	8	1	0	12	4	5	3	2	0	1	3	2	0	1	1	14	46	20	1	6	0
k__Bacteria	p__Firmicutes	c__Clostridia	o__Clostridiales	f__Ruminococcaceae	g__Ruminococcus	s__	New.ReferenceOTU31319	3	1	2	0	2	15	3	3	7	2	14	0	19	4	10	2	21	22	5	1	10	14	49	20	3	35	0	36	0	10	6	0	3	11	8	16	1	0	21	0	8	1
k__Bacteria	p__Cyanobacteria	c__4C0d-2	o__YS2	f__	g__	s__	New.ReferenceOTU31421	0	1	0	4	1	3	5	5	7	1	0	6	1	4	5	8	0	15	13	20	10	0	12	2	0	0	0	25	2	4	3	0	0	0	0	0	5	3	0	1	11	15
k__Bacteria	p__Cyanobacteria	c__4C0d-2	o__YS2	f__	g__	s__	New.ReferenceOTU31446	1	0	5	6	0	3	1	1	1	0	0	1	0	2	0	0	2	3	0	3	0	0	0	0	3	2	0	0	2	5	2	0	2	1	0	0	0	26	3	2	7	0
k__Bacteria	p__Bacteroidetes	c__Bacteroidia	o__Bacteroidales	f__[Paraprevotellaceae]	g__CF231	s__	New.ReferenceOTU3163	0	5	575	2	34	16	15	0	0	1	0	10	1	2	5	6	2	1	42	190	67	2	5	0	0	2	0	81	12	10	0	3	1	23	21	2	2	0	0	3	0	10
k__Bacteria	p__Firmicutes	c__Clostridia	o__Clostridiales	f__Christensenellaceae	g__	s__	New.ReferenceOTU32440	3	3	3	0	13	0	2	4	2	2	6	2	1	19	3	1	0	6	4	6	1	11	7	1	4	2	3	12	10	1	1	0	1	6	7	0	5	8	1	5	2	1
k__Bacteria	p__Firmicutes	c__Clostridia	o__Clostridiales	f__Ruminococcaceae	g__	s__	New.ReferenceOTU32517	4	13	13	4	8	2	6	7	11	8	9	6	6	13	23	19	4	1	6	15	10	11	7	28	11	3	11	10	17	9	7	9	2	30	6	8	21	11	7	16	6	21
k__Bacteria	p__Firmicutes	c__Clostridia	o__Clostridiales	f__Ruminococcaceae	g__	s__	New.ReferenceOTU32553	3	10	15	4	6	14	14	13	4	15	1	1	7	5	7	1	1	1	6	11	2	15	3	3	2	3	0	1	3	2	6	1	0	1	2	1	6	8	12	4	8	3
k__Bacteria	p__Bacteroidetes	c__Bacteroidia	o__Bacteroidales	f__	g__	s__	New.ReferenceOTU3257	33	55	59	80	54	24	72	79	66	41	90	60	50	28	65	49	95	59	30	50	35	111	34	87	21	58	32	158	37	15	31	12	41	114	39	24	85	31	76	23	102	12
k__Bacteria	p__Firmicutes	c__Clostridia	o__Clostridiales	f__	g__	s__	New.ReferenceOTU32609	1	2	2	0	1	38	6	21	6	1	1	1	6	4	4	0	17	2	0	6	6	3	6	19	0	4	0	5	2	55	6	0	0	0	0	0	0	0	0	0	0	0
k__Bacteria	p__Proteobacteria	c__Alphaproteobacteria	o__RF32	f__	g__	s__	New.ReferenceOTU32643	6	2	7	8	1	27	3	1	3	7	0	6	2	5	0	0	0	6	21	2	0	10	0	0	0	0	0	0	1	1	0	1	0	2	0	1	22	0	0	0	3	1
k__Bacteria	p__Firmicutes	c__Clostridia	o__Clostridiales	f__	g__	s__	New.ReferenceOTU32817	22	2	16	17	6	0	9	0	0	1	2	0	13	99	6	6	5	71	147	18	9	47	1	1	7	4	0	13	64	1	15	2	2	0	27	14	20	0	17	10	24	0
k__Bacteria	p__Firmicutes	c__Clostridia	o__Clostridiales	f__Ruminococcaceae	g__	s__	New.ReferenceOTU32988	0	0	0	18	0	1	3	0	17	1	2	3	41	13	39	20	5	7	20	13	7	44	1	27	10	2	65	1	14	12	2	8	12	4	1	3	10	7	10	5	3	0
k__Bacteria	p__Firmicutes	c__Clostridia	o__Clostridiales	f__[Mogibacteriaceae]	g__	s__	New.ReferenceOTU33048	20	29	12	15	18	8	38	7	25	33	1	15	13	10	6	23	18	19	28	10	18	25	14	13	42	10	14	25	13	16	19	9	13	15	8	16	31	5	25	8	21	19
k__Bacteria	p__Firmicutes	c__Clostridia	o__Clostridiales	f__Ruminococcaceae	g__	s__	New.ReferenceOTU33181	7	7	0	2	1	1	2	4	4	1	2	6	6	1	0	1	6	6	2	1	3	2	2	4	2	1	5	8	1	5	4	0	0	2	1	3	2	11	3	2	1	13
k__Bacteria	p__Bacteroidetes	c__Bacteroidia	o__Bacteroidales	f__[Paraprevotellaceae]	g__[Prevotella]	s__	New.ReferenceOTU33399	26	23	31	93	35	11	11	12	7	14	9	12	18	29	27	17	12	15	26	31	25	27	17	24	22	76	30	23	15	6	36	4	40	31	7	15	32	75	61	30	71	18
k__Bacteria	p__Actinobacteria	c__Coriobacteriia	o__Coriobacteriales	f__Coriobacteriaceae	g__Slackia	s__	New.ReferenceOTU33580	0	2	3	0	2	1	1	1	1	1	4	6	4	1	3	2	1	0	0	2	0	1	3	4	2	0	1	0	2	0	4	1	1	4	3	3	1	4	6	1	0	0
k__Bacteria	p__Bacteroidetes	c__Bacteroidia	o__Bacteroidales	f__Bacteroidaceae	g__Bacteroides	s__	New.ReferenceOTU337	16	12	42	46	12	9	7	3	10	11	9	5	23	13	3	5	14	11	13	38	34	13	21	16	5	11	21	24	17	7	10	3	21	14	10	1	28	5	2	20	8	23
k__Bacteria	p__Firmicutes	c__Clostridia	o__Clostridiales	f__Ruminococcaceae	g__	s__	New.ReferenceOTU33909	3	7	13	12	0	0	11	0	97	0	2	0	26	20	2	6	0	2	0	0	3	7	0	3	0	0	2	0	5	0	14	0	0	29	2	2	13	0	0	23	0	0
k__Bacteria	p__Firmicutes	c__Erysipelotrichi	o__Erysipelotrichales	f__Erysipelotrichaceae	g__	s__	New.ReferenceOTU34180	14	54	39	37	15	5	7	22	11	19	19	29	6	11	43	26	28	10	15	23	5	37	20	5	26	3	0	22	10	17	27	9	42	43	44	8	4	3	2	13	6	18
k__Bacteria	p__Cyanobacteria	c__4C0d-2	o__YS2	f__	g__	s__	New.ReferenceOTU34201	2	2	4	25	0	6	19	3	6	4	0	6	6	3	2	1	3	1	9	4	0	1	0	0	4	0	0	3	5	6	0	1	2	0	1	3	19	30	3	0	17	6
k__Bacteria	p__Actinobacteria	c__Coriobacteriia	o__Coriobacteriales	f__Coriobacteriaceae	g__Adlercreutzia	s__	New.ReferenceOTU34211	16	7	5	12	8	10	14	9	5	4	13	12	8	13	7	14	34	2	12	19	5	6	14	11	15	4	0	12	7	4	3	3	8	2	6	11	6	0	14	1	5	10
k__Bacteria	p__Bacteroidetes	c__Bacteroidia	o__Bacteroidales	f__Porphyromonadaceae	g__Parabacteroides	s__	New.ReferenceOTU34224	0	0	0	1	0	1	0	3	0	9	2	0	0	4	10	4	4	0	2	10	0	2	6	2	0	0	5	0	0	0	0	3	0	3	0	0	6	0	3	4	0	2
k__Bacteria	p__Bacteroidetes	c__Bacteroidia	o__Bacteroidales	f__[Paraprevotellaceae]	g__CF231	s__	New.ReferenceOTU34249	102	142	233	172	106	36	83	195	100	110	57	262	105	106	70	69	57	71	163	75	165	253	67	26	149	77	2	161	53	63	55	30	311	177	81	27	202	4	64	99	48	190
k__Bacteria	p__Firmicutes	c__Clostridia	o__Clostridiales	f__	g__	s__	New.ReferenceOTU34413	3	3	3	4	1	0	8	3	1	1	2	1	2	1	0	1	1	0	1	1	5	1	0	3	1	1	0	1	0	2	0	1	3	3	1	6	4	0	0	2	1	0
k__Bacteria	p__Firmicutes	c__Clostridia	o__Clostridiales	f__Lachnospiraceae	g__	s__	New.ReferenceOTU34445	6	9	31	76	21	13	12	17	11	12	16	16	7	13	14	7	25	15	13	4	14	29	17	5	6	8	0	24	12	10	10	0	9	15	2	15	20	6	4	12	11	16
k__Bacteria	p__Firmicutes	c__Clostridia	o__Clostridiales	f__Veillonellaceae	g__Anaerovibrio	s__	New.ReferenceOTU34604	44	60	108	127	30	43	52	31	29	43	9	32	21	40	51	26	59	47	53	34	59	27	41	3	69	3	4	22	31	27	21	14	50	18	47	32	69	16	18	33	2	46
k__Bacteria	p__Firmicutes	c__Clostridia	o__Clostridiales	f__Ruminococcaceae	g__Oscillospira	s__	New.ReferenceOTU34614	1	3	5	3	2	2	2	7	6	11	0	3	10	1	0	0	0	3	3	1	18	6	15	1	5	20	1	0	12	1	1	0	0	2	2	6	0	0	2	2	2	0
k__Bacteria	p__Firmicutes	c__Clostridia	o__Clostridiales	f__	g__	s__	New.ReferenceOTU34617	0	0	0	0	0	0	0	0	4	0	9	0	71	0	38	0	0	0	0	22	29	29	3	12	0	0	2	0	2	4	2	0	0	0	0	11	4	103	0	75	44	52
k__Bacteria	p__Firmicutes	c__Clostridia	o__Clostridiales	f__Ruminococcaceae	g__	s__	New.ReferenceOTU34744	0	1	0	0	0	0	3	2	17	0	1	0	6	1	2	3	0	2	0	6	15	5	0	1	0	1	4	0	0	2	3	0	0	1	0	0	0	11	2	4	13	0
k__Bacteria	p__Bacteroidetes	c__Bacteroidia	o__Bacteroidales	f__[Paraprevotellaceae]	g__[Prevotella]	s__	New.ReferenceOTU35055	0	0	7	3	2	2	1	1	2	1	0	6	2	11	1	1	1	1	8	0	2	0	0	0	1	3	1	4	0	0	1	1	2	5	7	0	7	0	0	7	2	9
k__Bacteria	p__Firmicutes	c__Clostridia	o__Clostridiales	f__Ruminococcaceae	g__	s__	New.ReferenceOTU35116	3	7	8	3	11	4	9	14	13	12	23	7	4	25	4	1	22	20	5	4	17	7	4	1	0	1	3	8	12	3	12	5	2	15	22	8	4	7	23	19	11	0
k__Bacteria	p__Firmicutes	c__Clostridia	o__Clostridiales	f__Lachnospiraceae	g__	s__	New.ReferenceOTU35130	20	24	9	13	21	9	23	23	15	17	9	11	14	33	15	3	11	32	11	13	7	2	16	2	12	15	0	18	13	18	25	10	27	14	15	32	17	15	29	29	29	15
k__Bacteria	p__Bacteroidetes	c__Bacteroidia	o__Bacteroidales	f__	g__	s__	New.ReferenceOTU35280	28	6	27	17	53	31	39	27	18	31	27	24	38	21	31	8	33	27	47	20	25	41	25	27	13	8	11	42	53	23	33	12	11	23	40	28	23	16	11	31	15	11
k__Bacteria	p__Bacteroidetes	c__Bacteroidia	o__Bacteroidales	f__[Paraprevotellaceae]	g__[Prevotella]	s__	New.ReferenceOTU35360	5	1	6	7	2	20	16	5	11	6	0	15	5	17	3	1	4	2	9	2	1	12	4	0	7	1	12	2	2	2	0	0	1	2	3	0	13	1	2	5	4	9
k__Bacteria	p__Firmicutes	c__Clostridia	o__Clostridiales	f__	g__	s__	New.ReferenceOTU35429	15	82	10	89	13	8	34	7	14	12	6	10	7	4	6	25	36	4	10	47	8	10	16	7	70	1	0	17	4	5	16	6	64	12	4	3	11	82	15	31	74	5
k__Bacteria	p__Firmicutes	c__Clostridia	o__Clostridiales	f__	g__	s__	New.ReferenceOTU35675	4	7	17	24	8	27	33	21	31	30	2	20	20	21	6	6	21	4	8	33	14	28	12	6	5	6	0	18	34	28	2	1	15	0	6	6	33	2	0	17	11	18
k__Bacteria	p__Bacteroidetes	c__Bacteroidia	o__Bacteroidales	f__S24-7	g__	s__	New.ReferenceOTU35822	1	7	0	0	2	5	7	1	7	7	0	0	7	10	0	0	2	4	1	3	1	0	0	7	8	1	0	0	7	0	1	0	0	0	1	71	0	0	8	1	6	1
k__Bacteria	p__Bacteroidetes	c__Bacteroidia	o__Bacteroidales	f__Bacteroidaceae	g__Bacteroides	s__	New.ReferenceOTU36035	8	2	10	4	1	1	5	3	3	2	0	1	8	5	7	5	3	7	3	5	3	11	4	12	8	7	0	3	7	14	0	2	4	1	2	11	11	3	10	1	25	13
k__Bacteria	p__Firmicutes	c__Clostridia	o__Clostridiales	f__	g__	s__	New.ReferenceOTU36180	3	2	2	2	0	3	3	0	3	2	1	0	0	2	2	0	0	1	1	7	0	0	0	0	0	3	6	6	0	1	2	3	0	3	0	0	0	5	1	2	2	0
k__Bacteria	p__Verrucomicrobia	c__Verruco-5	o__WCHB1-41	f__RFP12	g__	s__	New.ReferenceOTU36285	30	44	36	8	13	27	27	34	33	47	15	12	9	14	14	41	28	13	21	41	29	50	14	14	53	10	54	11	16	27	19	23	38	55	7	13	23	16	21	52	12	10
k__Bacteria	p__Firmicutes	c__Clostridia	o__Clostridiales	f__Ruminococcaceae	g__	s__	New.ReferenceOTU36428	10	0	0	1	12	0	7	11	14	3	10	7	7	10	9	0	0	0	0	7	6	8	8	1	0	0	3	0	13	4	5	6	0	0	16	4	2	1	13	1	5	0
k__Bacteria	p__Bacteroidetes	c__Bacteroidia	o__Bacteroidales	f__Porphyromonadaceae	g__Paludibacter	s__	New.ReferenceOTU36451	12	50	3	226	7	42	18	73	4	15	9	41	120	14	21	48	6	61	2	21	96	5	5	2	8	4	58	35	87	40	49	20	30	0	8	33	122	3	186	22	74	17
k__Bacteria	p__Bacteroidetes	c__Bacteroidia	o__Bacteroidales	f__[Paraprevotellaceae]	g__[Prevotella]	s__	New.ReferenceOTU36693	3	8	0	5	0	0	0	0	1	1	0	1	18	3	0	0	0	15	18	5	0	1	9	0	0	0	1	0	4	4	0	0	1	0	0	1	12	0	1	1	1	4
k__Bacteria	p__Bacteroidetes	c__Bacteroidia	o__Bacteroidales	f__S24-7	g__	s__	New.ReferenceOTU3674	3	7	23	5	4	8	15	7	0	2	1	6	6	1	1	2	28	3	1	11	0	5	2	11	5	19	2	1	5	5	7	0	0	1	5	5	3	0	3	1	4	2
k__Bacteria	p__Firmicutes	c__Clostridia	o__Clostridiales	f__Ruminococcaceae	g__Ruminococcus	s__	New.ReferenceOTU36740	1	0	0	4	0	0	6	3	1	0	1	1	0	0	5	0	2	8	11	0	3	0	1	0	0	1	0	0	12	0	0	0	0	0	0	0	4	0	0	0	0	0
k__Bacteria	p__Firmicutes	c__Clostridia	o__Clostridiales	f__	g__	s__	New.ReferenceOTU36915	1	1	4	20	3	4	3	2	15	0	6	3	1	2	5	7	5	0	1	3	7	7	0	12	5	0	0	8	0	16	1	1	1	0	1	0	0	0	6	3	10	1
k__Bacteria	p__Firmicutes	c__Clostridia	o__Clostridiales	f__Ruminococcaceae	g__Oscillospira	s__	New.ReferenceOTU36982	9	4	19	4	7	11	3	14	0	12	7	7	5	13	12	10	8	13	5	6	7	8	7	10	0	3	2	15	2	8	2	3	10	8	2	13	3	4	6	2	2	0
k__Bacteria	p__Firmicutes	c__Clostridia	o__Clostridiales	f__	g__	s__	New.ReferenceOTU36999	6	9	30	34	5	0	21	13	7	6	8	23	11	10	5	12	14	4	6	9	8	10	10	16	6	3	0	28	12	13	18	8	12	2	9	25	15	3	3	4	18	5
k__Bacteria	p__Firmicutes	c__Clostridia	o__Clostridiales	f__	g__	s__	New.ReferenceOTU37008	2	1	0	6	0	0	11	3	3	0	0	0	4	1	0	0	0	0	2	0	0	0	0	0	5	0	0	2	2	0	0	0	0	0	0	0	0	0	0	0	0	0
k__Bacteria	p__Firmicutes	c__Clostridia	o__Clostridiales	f__	g__	s__	New.ReferenceOTU3701	0	0	0	0	0	0	0	0	0	0	0	0	2	10	4	0	0	0	0	15	1	13	0	0	0	13	3	0	5	2	2	0	0	0	0	0	0	0	0	10	0	0
k__Bacteria	p__Bacteroidetes	c__Bacteroidia	o__Bacteroidales	f__Porphyromonadaceae	g__Paludibacter	s__	New.ReferenceOTU37120	74	13	21	142	30	23	21	48	11	4	14	4	15	15	10	48	29	5	15	69	59	37	30	0	152	44	3	44	54	13	13	64	75	6	3	45	23	6	18	55	20	0
k__Bacteria	p__Firmicutes	c__Clostridia	o__Clostridiales	f__Ruminococcaceae	g__	s__	New.ReferenceOTU37166	10	16	5	8	4	20	17	53	26	29	8	14	12	10	24	13	11	3	25	11	22	17	15	9	44	16	0	8	5	19	4	2	21	14	13	5	37	35	17	23	30	16
k__Bacteria	p__Cyanobacteria	c__4C0d-2	o__YS2	f__	g__	s__	New.ReferenceOTU37189	7	7	5	8	0	12	22	6	8	17	0	2	1	2	3	1	0	3	7	1	0	9	3	2	3	0	0	4	1	5	1	0	14	1	2	7	15	5	3	1	5	0
k__Bacteria	p__Firmicutes	c__Clostridia	o__Clostridiales	f__Ruminococcaceae	g__	s__	New.ReferenceOTU37384	1	49	2	0	3	41	166	30	155	62	22	101	488	59	144	16	0	15	28	14	21	93	242	331	2	18	1	1	111	629	74	6	5	1	0	49	0	194	214	19	133	0
k__Bacteria	p__Bacteroidetes	c__Bacteroidia	o__Bacteroidales	f__RF16	g__	s__	New.ReferenceOTU37460	23	51	20	8	4	3	2	12	4	11	0	66	5	5	14	0	14	2	18	3	16	2	6	6	17	2	0	6	10	5	8	13	13	0	13	53	22	0	15	16	3	6
k__Bacteria	p__Bacteroidetes	c__Bacteroidia	o__Bacteroidales	f__S24-7	g__	s__	New.ReferenceOTU37542	13	21	58	63	25	33	20	78	21	40	201	10	7	19	10	119	64	13	2	32	14	14	52	188	37	60	28	19	32	0	77	31	5	12	36	30	21	10	3	38	17	25
k__Bacteria	p__Bacteroidetes	c__Bacteroidia	o__Bacteroidales	f__[Paraprevotellaceae]	g__CF231	s__	New.ReferenceOTU37559	0	0	1	12	2	1	0	0	0	0	0	0	0	2	0	0	1	0	0	0	0	0	0	0	1	0	0	0	11	0	0	0	0	0	0	10	0	0	0	1	0	0
k__Bacteria	p__Proteobacteria	c__Alphaproteobacteria	o__	f__	g__	s__	New.ReferenceOTU37646	0	2	0	0	0	5	10	0	3	1	0	3	2	0	0	0	0	0	3	0	0	0	1	0	2	0	0	0	0	1	0	0	0	0	0	1	5	0	0	0	19	0
k__Bacteria	p__Bacteroidetes	c__Bacteroidia	o__Bacteroidales	f__[Paraprevotellaceae]	g__CF231	s__	New.ReferenceOTU37782	0	5	6	12	1	0	6	2	4	1	2	15	1	2	1	0	3	0	1	0	5	2	1	0	2	1	0	1	0	0	1	1	5	2	1	0	1	0	0	0	1	3
k__Bacteria	p__Firmicutes	c__Clostridia	o__Clostridiales	f__Ruminococcaceae	g__	s__	New.ReferenceOTU38014	3	7	9	3	2	1	6	9	12	11	16	9	6	3	12	21	2	5	4	10	19	5	2	1	5	0	2	3	3	12	3	3	11	2	11	2	5	6	18	16	7	4
k__Bacteria	p__Firmicutes	c__Clostridia	o__Clostridiales	f__	g__	s__	New.ReferenceOTU38035	0	0	0	0	0	0	0	2	3	0	2	0	6	0	25	0	3	0	2	0	3	4	1	0	0	0	0	1	0	7	0	0	0	0	0	0	0	8	1	0	0	0
k__Bacteria	p__Firmicutes	c__Clostridia	o__Clostridiales	f__Ruminococcaceae	g__	s__	New.ReferenceOTU38056	5	0	15	7	1	6	3	6	8	4	1	2	1	1	1	10	28	14	5	0	0	9	2	2	1	9	0	19	8	0	3	0	1	5	3	10	1	0	4	2	0	2
k__Bacteria	p__Verrucomicrobia	c__Verruco-5	o__WCHB1-41	f__RFP12	g__	s__	New.ReferenceOTU38118	0	0	0	2	1	1	15	0	5	0	1	5	4	4	18	8	1	0	2	18	1	10	1	7	0	0	18	0	3	4	11	0	0	0	0	0	15	9	12	10	0	13
k__Bacteria	p__Firmicutes	c__Erysipelotrichi	o__Erysipelotrichales	f__Erysipelotrichaceae	g__RFN20	s__	New.ReferenceOTU38139	64	77	122	135	27	128	67	70	90	67	26	25	26	26	92	75	151	41	58	90	91	47	84	27	55	67	0	110	26	87	57	31	44	14	23	39	67	64	59	65	37	22
k__Bacteria	p__Cyanobacteria	c__4C0d-2	o__YS2	f__	g__	s__	New.ReferenceOTU38209	4	1	0	0	1	0	3	0	0	0	1	0	0	0	0	2	3	0	0	4	9	0	0	2	0	1	0	2	2	3	0	1	1	0	0	0	0	9	0	0	0	0
k__Bacteria	p__Verrucomicrobia	c__Verruco-5	o__WCHB1-41	f__RFP12	g__	s__	New.ReferenceOTU3832	57	11	5	26	17	21	44	29	17	4	3	0	10	7	29	7	3	4	48	56	5	2	2	10	12	0	83	11	32	14	7	4	26	5	0	8	48	65	35	15	3	18
k__Bacteria	p__Firmicutes	c__Clostridia	o__Clostridiales	f__	g__	s__	New.ReferenceOTU38572	1	10	108	166	1	42	58	2	11	7	7	0	12	0	1	4	1	7	22	3	0	4	1	7	0	2	0	23	17	0	13	1	3	0	0	1	16	8	5	0	3	3
k__Bacteria	p__Tenericutes	c__Mollicutes	o__Anaeroplasmatales	f__Anaeroplasmataceae	g__Anaeroplasma	s__	New.ReferenceOTU38686	44	30	51	153	39	36	54	25	31	31	21	11	23	27	62	36	47	15	51	110	46	63	14	18	77	22	0	24	16	22	29	26	49	26	22	31	16	88	29	64	16	22
k__Bacteria	p__Bacteroidetes	c__Bacteroidia	o__Bacteroidales	f__S24-7	g__	s__	New.ReferenceOTU38810	12	1	22	5	12	19	10	24	18	22	59	7	7	19	2	4	4	4	4	11	16	6	22	6	9	4	2	40	6	6	10	10	13	16	25	5	4	1	5	19	6	2
k__Bacteria	p__Cyanobacteria	c__4C0d-2	o__YS2	f__	g__	s__	New.ReferenceOTU38942	6	4	14	10	0	4	12	9	1	6	0	1	0	2	0	0	9	1	6	10	0	5	4	1	1	0	0	6	0	6	0	2	10	3	0	0	4	10	7	10	3	3
k__Bacteria	p__Firmicutes	c__Clostridia	o__Clostridiales	f__Ruminococcaceae	g__	s__	New.ReferenceOTU38945	8	15	6	0	29	0	6	25	28	3	5	2	10	16	32	0	0	5	0	10	11	13	6	14	1	10	18	0	29	8	13	13	0	10	26	9	3	15	4	15	11	0
k__Bacteria	p__Firmicutes	c__Clostridia	o__Clostridiales	f__Ruminococcaceae	g__	s__	New.ReferenceOTU38971	3	2	2	7	2	0	14	7	3	0	10	3	0	0	0	0	8	3	3	0	4	16	0	0	6	2	0	2	0	3	3	0	4	1	4	2	3	1	6	0	3	3
k__Bacteria	p__Firmicutes	c__Clostridia	o__Clostridiales	f__Ruminococcaceae	g__	s__	New.ReferenceOTU39217	16	2	12	3	2	3	1	23	3	1	0	3	3	7	5	8	16	2	6	1	2	15	9	0	5	6	5	9	0	0	7	0	7	15	5	3	12	4	10	1	4	0
k__Bacteria	p__Firmicutes	c__Clostridia	o__Clostridiales	f__Ruminococcaceae	g__Oscillospira	s__	New.ReferenceOTU39264	17	25	28	10	14	15	17	21	11	21	16	19	7	8	12	15	17	29	14	13	14	14	13	4	25	9	5	25	24	4	5	7	17	13	19	12	3	14	35	3	14	8
k__Bacteria	p__Tenericutes	c__RF3	o__ML615J-28	f__	g__	s__	New.ReferenceOTU3941	0	0	0	0	28	2	584	0	0	3	0	2	0	0	0	0	0	0	0	0	0	0	12	2	0	0	0	0	13	0	0	0	0	0	0	17	43	0	0	0	36	0
k__Bacteria	p__Firmicutes	c__Clostridia	o__Clostridiales	f__Ruminococcaceae	g__	s__	New.ReferenceOTU3947	7	1	0	0	16	0	19	5	8	4	2	4	8	3	0	0	0	0	0	8	10	3	8	5	0	7	2	0	3	22	5	0	0	0	0	8	0	7	6	6	8	0
k__Bacteria	p__Firmicutes	c__Clostridia	o__Clostridiales	f__Ruminococcaceae	g__Ruminococcus	s__	New.ReferenceOTU39649	8	10	5	5	10	4	8	2	10	13	2	1	8	32	5	0	18	22	20	1	3	1	3	2	0	0	5	33	10	4	10	3	2	5	2	26	6	2	5	5	2	8
k__Bacteria	p__Firmicutes	c__Clostridia	o__Clostridiales	f__Ruminococcaceae	g__	s__	New.ReferenceOTU40292	15	7	17	32	67	10	7	28	25	26	7	3	17	8	2	40	10	48	23	0	6	15	58	39	18	19	1	33	25	24	15	22	7	34	9	55	9	5	14	13	5	24
k__Bacteria	p__Firmicutes	c__Clostridia	o__Clostridiales	f__Ruminococcaceae	g__	s__	New.ReferenceOTU40341	6	26	10	9	13	7	14	2	12	19	7	3	0	4	8	5	2	0	2	2	12	13	3	2	5	0	1	1	6	3	2	3	17	3	2	2	24	12	5	7	2	4
k__Bacteria	p__Proteobacteria	c__Alphaproteobacteria	o__	f__	g__	s__	New.ReferenceOTU40349	0	0	0	14	0	0	2	2	2	0	0	4	1	5	2	0	1	0	3	0	0	0	1	0	0	0	0	0	1	2	0	0	0	0	0	0	27	4	0	0	2	2
k__Bacteria	p__Proteobacteria	c__Alphaproteobacteria	o__RF32	f__	g__	s__	New.ReferenceOTU40866	3	6	4	48	0	11	0	0	1	11	0	7	0	5	4	8	63	0	1	1	0	9	14	7	2	0	0	12	0	10	0	1	18	16	5	13	12	3	7	45	9	0
k__Bacteria	p__Firmicutes	c__Erysipelotrichi	o__Erysipelotrichales	f__Erysipelotrichaceae	g__RFN20	s__	New.ReferenceOTU40915	43	113	22	179	22	14	146	8	13	21	6	9	14	6	42	14	36	14	11	62	49	43	13	6	17	37	51	3	13	96	36	17	19	26	23	24	7	14	33	37	50	6
k__Bacteria	p__Spirochaetes	c__Spirochaetes	o__Spirochaetales	f__Spirochaetaceae	g__Treponema	s__	New.ReferenceOTU40973	35	41	31	16	24	21	48	81	9	18	11	22	30	50	31	14	35	8	33	49	22	10	23	48	14	13	0	6	11	27	17	48	30	15	32	31	61	0	79	15	28	57
k__Bacteria	p__Bacteroidetes	c__Bacteroidia	o__Bacteroidales	f__	g__	s__	New.ReferenceOTU41059	192	168	137	158	177	59	154	134	143	91	56	110	85	120	65	58	81	106	119	152	194	137	62	35	108	113	184	130	112	105	128	108	139	91	106	71	156	34	78	158	90	53
k__Bacteria	p__Spirochaetes	c__Spirochaetes	o__Spirochaetales	f__Spirochaetaceae	g__Treponema	s__	New.ReferenceOTU41355	3	1	2	3	0	1	2	0	1	2	1	0	0	1	1	0	1	1	0	0	2	1	1	1	1	1	2	2	0	0	1	0	1	3	1	1	2	2	0	1	2	5
k__Bacteria	p__Firmicutes	c__Clostridia	o__Clostridiales	f__	g__	s__	New.ReferenceOTU41363	42	1	12	0	9	0	35	20	17	2	9	0	14	6	45	13	7	0	2	25	11	4	0	2	0	40	26	0	12	59	9	6	0	21	0	60	0	5	0	4	11	0
k__Bacteria	p__Firmicutes	c__Clostridia	o__Clostridiales	f__Lachnospiraceae	g__	s__	New.ReferenceOTU41538	5	4	4	0	0	6	0	2	1	1	2	3	0	3	2	3	2	0	0	2	3	3	4	4	0	1	3	1	1	2	2	1	2	4	6	3	4	6	2	14	5	2
k__Bacteria	p__Firmicutes	c__Bacilli	o__Lactobacillales	f__Lactobacillaceae	g__Lactobacillus	s__	New.ReferenceOTU41730	0	3	43	1	1	0	0	3	2	0	0	3	9	2	3	2	6	3	11	1	5	1	11	8	2	1	0	4	14	2	0	2	23	16	27	1	2	6	7	0	1	2
k__Bacteria	p__Firmicutes	c__Clostridia	o__Clostridiales	f__Clostridiaceae	g__	s__	New.ReferenceOTU41772	4	7	3	1	7	6	7	6	10	1	5	8	6	7	5	4	1	3	4	4	2	6	2	1	4	2	10	1	5	5	4	3	1	5	1	2	3	10	5	11	6	0
k__Bacteria	p__Firmicutes	c__Clostridia	o__Clostridiales	f__Ruminococcaceae	g__Ruminococcus	s__	New.ReferenceOTU41865	38	13	22	59	4	7	3	6	6	8	7	13	4	7	16	16	15	0	7	9	0	5	6	0	14	0	1	13	1	17	1	25	43	11	10	3	5	8	5	21	0	11
k__Bacteria	p__Firmicutes	c__Clostridia	o__Clostridiales	f__	g__	s__	New.ReferenceOTU41878	0	0	0	0	0	0	208	3	1	0	1	0	0	1	4	0	1	0	0	1	0	5	1	2	0	0	25	0	1	10	48	0	0	19	0	5	3	0	0	10	51	0
k__Bacteria	p__Proteobacteria	c__Betaproteobacteria	o__Burkholderiales	f__Alcaligenaceae	g__Sutterella	s__	New.ReferenceOTU41910	4	9	27	18	10	12	14	16	7	11	5	11	6	5	20	14	16	9	7	6	5	13	9	4	10	16	13	9	5	9	19	6	1	8	0	7	10	17	9	7	34	3
k__Bacteria	p__Firmicutes	c__Clostridia	o__Clostridiales	f__Ruminococcaceae	g__	s__	New.ReferenceOTU4211	25	10	6	3	5	6	4	14	6	5	4	8	5	4	8	1	19	5	7	13	5	5	18	6	14	1	0	10	2	9	9	0	9	15	19	0	13	1	40	17	0	10
k__Bacteria	p__Firmicutes	c__Clostridia	o__Clostridiales	f__Lachnospiraceae	g__	s__	New.ReferenceOTU42168	180	154	63	111	85	74	163	131	102	133	74	29	67	249	82	56	70	152	88	89	36	58	129	19	80	116	2	88	111	89	191	40	100	108	92	230	134	165	273	229	181	79
k__Bacteria	p__Firmicutes	c__Clostridia	o__Clostridiales	f__Ruminococcaceae	g__	s__	New.ReferenceOTU4221	3	16	4	2	13	1	15	9	38	6	6	8	20	43	7	6	1	3	6	1	13	30	12	11	0	7	25	3	2	10	18	1	0	6	1	7	4	6	15	11	7	0
k__Bacteria	p__Firmicutes	c__Clostridia	o__Clostridiales	f__Ruminococcaceae	g__	s__	New.ReferenceOTU42312	4	12	1	1	6	3	6	2	4	3	1	4	5	9	6	2	1	6	0	3	4	6	2	4	0	14	8	0	4	14	3	8	0	10	1	9	7	2	8	4	4	0
k__Bacteria	p__Firmicutes	c__Erysipelotrichi	o__Erysipelotrichales	f__Erysipelotrichaceae	g__	s__	New.ReferenceOTU42354	0	7	52	12	0	2	3	16	5	7	6	3	11	1	5	12	15	1	6	1	3	13	7	0	1	4	0	3	1	1	2	0	1	1	11	2	14	0	9	0	10	7
k__Bacteria	p__Firmicutes	c__Clostridia	o__Clostridiales	f__Ruminococcaceae	g__	s__	New.ReferenceOTU42381	6	4	27	10	9	2	5	4	8	14	13	8	1	4	1	7	12	11	7	6	7	13	7	3	1	3	0	6	3	0	6	4	1	3	2	12	1	8	6	5	2	0
k__Bacteria	p__Firmicutes	c__Clostridia	o__Clostridiales	f__Ruminococcaceae	g__	s__	New.ReferenceOTU42755	1	1	2	4	0	2	0	0	0	3	1	0	0	0	0	1	0	1	1	1	1	2	0	2	2	0	0	3	0	0	1	0	6	8	0	1	0	13	1	2	1	0
k__Bacteria	p__Bacteroidetes	c__Bacteroidia	o__Bacteroidales	f__[Paraprevotellaceae]	g__CF231	s__	New.ReferenceOTU43319	2	0	0	625	14	0	0	30	0	2	0	17	0	0	0	0	0	1	38	0	0	0	5	0	19	5	0	0	0	1	0	0	0	1	0	3	51	0	0	13	8	8
k__Bacteria	p__Bacteroidetes	c__Bacteroidia	o__Bacteroidales	f__S24-7	g__	s__	New.ReferenceOTU43931	0	13	1	4	6	2	1	2	0	0	1	8	0	0	1	1	19	0	0	0	2	3	3	0	0	0	0	0	0	0	0	0	0	1	11	1	0	0	1	1	1	3
k__Bacteria	p__Bacteroidetes	c__Bacteroidia	o__Bacteroidales	f__[Paraprevotellaceae]	g__[Prevotella]	s__	New.ReferenceOTU44217	20	16	19	11	6	32	93	14	13	8	1	24	17	21	11	2	17	10	22	2	7	66	6	1	2	2	33	7	11	16	9	2	0	15	5	8	15	0	6	9	5	26
k__Bacteria	p__Firmicutes	c__Clostridia	o__Clostridiales	f__Ruminococcaceae	g__Oscillospira	s__	New.ReferenceOTU44585	28	36	60	47	69	44	63	86	47	69	24	102	54	36	20	21	44	59	47	18	24	38	31	28	27	37	6	64	47	27	31	13	18	16	57	97	276	7	29	31	49	259
k__Bacteria	p__Firmicutes	c__Clostridia	o__Clostridiales	f__Ruminococcaceae	g__	s__	New.ReferenceOTU44701	9	0	4	5	11	5	4	3	4	0	1	1	2	2	0	0	5	7	10	3	0	1	0	2	0	0	2	2	13	2	0	2	1	2	3	10	9	1	1	0	1	0
k__Bacteria	p__Tenericutes	c__Mollicutes	o__RF39	f__	g__	s__	New.ReferenceOTU4489	0	15	1	23	10	21	21	7	46	22	0	3	11	0	9	0	0	11	6	0	2	0	3	0	5	1	0	4	11	0	0	0	2	2	1	26	6	12	16	0	2	8
k__Bacteria	p__Verrucomicrobia	c__Verruco-5	o__WCHB1-41	f__RFP12	g__	s__	New.ReferenceOTU44908	55	18	16	16	59	68	15	64	19	32	10	49	26	44	9	14	7	10	19	35	17	3	43	4	38	0	20	17	22	13	30	8	47	2	5	15	9	39	77	9	35	7
k__Bacteria	p__Cyanobacteria	c__4C0d-2	o__YS2	f__	g__	s__	New.ReferenceOTU44921	0	0	0	0	0	0	0	0	0	0	0	0	4	2	0	0	0	0	8	0	0	0	0	1	0	0	0	0	3	0	0	0	0	0	0	2	0	0	0	0	0	0
k__Bacteria	p__Bacteroidetes	c__Bacteroidia	o__Bacteroidales	f__	g__	s__	New.ReferenceOTU45234	2	1	5	3	7	1	0	5	0	6	5	1	1	2	2	2	5	3	1	5	4	1	3	1	2	4	0	4	6	2	5	1	2	4	1	0	1	4	0	5	1	2
k__Bacteria	p__Firmicutes	c__Clostridia	o__Clostridiales	f__	g__	s__	New.ReferenceOTU45410	1	0	6	10	0	5	0	14	1	1	0	0	1	1	23	18	9	2	6	6	3	0	6	1	8	1	0	4	0	4	0	0	0	0	0	6	0	0	0	0	5	0
k__Bacteria	p__Firmicutes	c__Clostridia	o__Clostridiales	f__	g__	s__	New.ReferenceOTU45473	0	0	0	0	0	0	0	0	4	2	0	0	0	0	14	0	0	0	0	0	0	0	7	9	0	0	11	0	1	4	0	0	0	0	0	20	8	0	0	0	57	0
k__Bacteria	p__Bacteroidetes	c__Bacteroidia	o__Bacteroidales	f__Prevotellaceae	g__Prevotella	s__	New.ReferenceOTU45572	15	15	15	10	24	9	44	15	38	19	0	34	36	20	3	5	6	18	28	16	3	9	7	12	12	0	2	19	69	64	13	4	16	2	1	67	36	0	11	12	11	22
k__Bacteria	p__Spirochaetes	c__Spirochaetes	o__Spirochaetales	f__Spirochaetaceae	g__Treponema	s__	New.ReferenceOTU45768	0	21	9	12	20	36	11	0	10	6	0	13	3	0	27	28	80	187	38	5	0	11	0	0	0	6	38	3	5	1	78	3	112	52	1	1	21	8	0	14	98	0
k__Bacteria	p__Firmicutes	c__Clostridia	o__Clostridiales	f__Ruminococcaceae	g__	s__	New.ReferenceOTU46046	5	14	0	15	7	9	5	13	33	18	23	20	23	7	29	12	11	15	6	14	37	18	12	84	0	9	0	5	7	14	15	4	1	0	5	9	8	20	23	7	26	7
k__Bacteria	p__Bacteroidetes	c__Bacteroidia	o__Bacteroidales	f__S24-7	g__	s__	New.ReferenceOTU4606	0	2	86	5	18	6	4	5	5	11	3	4	10	7	0	13	9	8	11	7	3	18	9	1	0	0	0	6	5	3	2	7	0	9	3	8	24	0	0	3	13	0
k__Bacteria	p__Proteobacteria	c__Alphaproteobacteria	o__Rickettsiales	f__	g__	s__	New.ReferenceOTU46072	7	1	23	15	5	17	1	5	34	2	3	18	7	6	2	0	11	2	3	1	6	2	5	2	4	0	0	5	2	3	4	3	10	29	0	4	13	0	2	4	0	6
k__Bacteria	p__Firmicutes	c__Clostridia	o__Clostridiales	f__Ruminococcaceae	g__Ruminococcus	s__	New.ReferenceOTU46163	1	5	16	4	1	10	4	2	3	0	6	1	4	4	4	7	2	0	1	5	6	4	2	4	3	5	0	5	1	3	4	0	0	0	3	3	3	0	3	0	2	8
k__Bacteria	p__Firmicutes	c__Clostridia	o__Clostridiales	f__Lachnospiraceae	g__	s__	New.ReferenceOTU46713	2	5	16	9	3	3	9	4	2	3	5	6	2	9	6	10	1	2	5	1	6	4	8	4	0	0	0	7	0	4	0	0	5	0	4	3	0	0	1	0	2	3
k__Bacteria	p__Firmicutes	c__Clostridia	o__Clostridiales	f__	g__	s__	New.ReferenceOTU46720	3	0	56	1	41	0	3	64	84	0	12	2	36	39	24	0	0	2	0	12	40	81	11	3	0	38	253	0	18	24	24	5	0	7	0	8	1	0	1	37	118	1
k__Bacteria	p__Bacteroidetes	c__Bacteroidia	o__Bacteroidales	f__S24-7	g__	s__	New.ReferenceOTU46977	8	21	49	1	13	0	0	1	5	8	0	12	14	4	0	0	2	5	3	1	0	0	1	0	14	0	0	8	5	17	0	0	1	0	0	21	21	0	0	0	1	7
k__Bacteria	p__Firmicutes	c__Clostridia	o__Clostridiales	f__Ruminococcaceae	g__	s__	New.ReferenceOTU47173	51	213	64	218	127	73	64	46	99	33	22	42	43	98	37	170	30	24	41	210	24	66	33	23	140	80	6	16	75	37	189	108	19	40	5	55	133	352	132	89	42	9
k__Bacteria	p__Verrucomicrobia	c__Verruco-5	o__WCHB1-41	f__RFP12	g__	s__	New.ReferenceOTU47190	47	57	15	77	10	94	108	27	43	133	0	12	47	10	18	29	49	42	45	56	24	11	34	59	21	107	0	10	33	88	3	9	17	2	1	30	28	733	115	48	404	15
k__Bacteria	p__Firmicutes	c__Bacilli	o__Lactobacillales	f__Lactobacillaceae	g__Lactobacillus	s__	New.ReferenceOTU47199	0	1	15	3	1	13	2	6	1	2	3	4	0	2	4	3	2	4	1	6	2	12	8	2	11	1	0	8	1	2	1	1	9	5	20	3	0	3	6	1	0	3
k__Bacteria	p__Firmicutes	c__Erysipelotrichi	o__Erysipelotrichales	f__Erysipelotrichaceae	g__	s__	New.ReferenceOTU47465	8	28	9	9	12	8	17	3	10	18	7	4	2	8	6	2	16	3	12	6	22	14	1	0	21	0	0	7	11	8	4	15	3	0	7	4	7	8	5	5	19	0
k__Bacteria	p__Firmicutes	c__Clostridia	o__Clostridiales	f__Lachnospiraceae	g__Dorea	s__	New.ReferenceOTU47496	49	52	69	57	117	88	72	55	34	53	75	27	39	30	62	57	69	62	30	19	56	38	63	47	15	37	0	54	39	15	53	13	21	6	113	35	29	15	49	22	27	43
k__Bacteria	p__Bacteroidetes	c__Bacteroidia	o__Bacteroidales	f__Rikenellaceae	g__	s__	New.ReferenceOTU47561	4	0	19	34	0	0	0	0	0	0	4	1	1	0	0	3	8	2	0	2	3	1	1	1	0	2	1	8	0	1	0	0	7	4	0	0	0	3	1	0	3	0
k__Bacteria	p__Proteobacteria	c__Gammaproteobacteria	o__Enterobacteriales	f__Enterobacteriaceae	g__Yersinia	s__	New.ReferenceOTU47617	0	0	0	2	0	2	0	5	0	0	0	0	0	0	0	0	0	0	0	15	0	6	0	0	0	7	0	0	0	0	5	0	0	0	20	0	0	0	0	5	44	0
k__Bacteria	p__Fibrobacteres	c__Fibrobacteria	o__Fibrobacterales	f__Fibrobacteraceae	g__Fibrobacter	s__succinogenes	New.ReferenceOTU47686	2	5	0	1	7	10	11	6	3	3	0	1	0	3	4	0	2	1	5	13	2	1	10	3	8	13	4	3	5	2	1	3	15	1	5	1	1	0	6	6	6	6
k__Bacteria	p__Firmicutes	c__Clostridia	o__Clostridiales	f__Ruminococcaceae	g__	s__	New.ReferenceOTU47834	2	6	1	0	0	1	2	2	4	0	1	0	8	2	2	0	0	5	0	0	0	3	1	1	0	0	2	2	3	6	3	1	1	1	0	2	2	3	5	1	0	3
k__Bacteria	p__Verrucomicrobia	c__Verruco-5	o__WCHB1-41	f__RFP12	g__	s__	New.ReferenceOTU47909	63	138	81	99	41	92	143	86	109	84	27	31	36	41	52	32	59	37	86	80	50	73	38	19	122	16	142	48	64	50	80	51	87	19	54	67	36	18	48	34	34	68
k__Bacteria	p__Bacteroidetes	c__Bacteroidia	o__Bacteroidales	f__Bacteroidaceae	g__Bacteroides	s__	New.ReferenceOTU48194	0	3	1	2	23	38	207	39	6	12	0	2	17	35	0	9	1	31	87	3	1	0	1	4	0	0	0	1	18	45	1	11	16	12	4	30	38	1	1	4	3	11
k__Bacteria	p__Firmicutes	c__Clostridia	o__Clostridiales	f__	g__	s__	New.ReferenceOTU48407	3	1	0	0	0	0	5	30	3	1	0	0	7	10	12	6	0	0	1	4	8	44	0	0	0	1	7	3	14	18	9	0	0	1	0	1	4	4	0	10	20	3
k__Bacteria	p__Firmicutes	c__Clostridia	o__Clostridiales	f__Lachnospiraceae	g__	s__	New.ReferenceOTU48422	2	1	5	13	0	7	3	3	5	0	6	0	1	0	10	5	7	5	2	2	29	5	10	6	2	13	0	3	6	2	1	0	1	0	1	2	0	0	1	0	0	0
k__Bacteria	p__Firmicutes	c__Clostridia	o__Clostridiales	f__	g__	s__	New.ReferenceOTU4843	26	62	3	54	8	0	66	39	10	0	6	4	6	4	11	0	0	1	0	16	35	4	2	9	0	7	1	0	7	14	23	0	0	16	0	0	12	57	0	26	45	0
k__Bacteria	p__Bacteroidetes	c__Bacteroidia	o__Bacteroidales	f__[Paraprevotellaceae]	g__CF231	s__	New.ReferenceOTU48824	26	94	48	13	19	7	86	96	35	107	24	63	28	60	28	49	75	10	83	52	141	9	8	18	29	21	6	10	15	199	35	8	34	22	34	8	25	3	24	32	21	27
k__Bacteria	p__Firmicutes	c__Erysipelotrichi	o__Erysipelotrichales	f__Erysipelotrichaceae	g__RFN20	s__	New.ReferenceOTU49269	17	46	4	29	13	9	5	29	11	9	4	3	6	19	9	24	9	12	6	13	28	16	16	7	27	6	2	3	21	6	16	11	19	9	1	15	7	6	19	11	13	1
k__Bacteria	p__Bacteroidetes	c__Bacteroidia	o__Bacteroidales	f__S24-7	g__	s__	New.ReferenceOTU49288	3	1	23	2	7	2	3	5	5	1	0	2	8	5	1	4	10	1	6	3	1	2	1	3	2	4	6	10	13	6	6	1	3	6	2	1	9	0	7	3	6	0
k__Bacteria	p__Proteobacteria	c__Alphaproteobacteria	o__RF32	f__	g__	s__	New.ReferenceOTU49473	2	0	5	3	0	4	0	8	2	1	2	0	0	0	5	10	0	0	1	13	0	11	1	3	1	0	0	27	0	4	0	0	14	1	7	0	0	5	1	0	0	0
k__Bacteria	p__Bacteroidetes	c__Bacteroidia	o__Bacteroidales	f__S24-7	g__	s__	New.ReferenceOTU4972	10	1	76	14	4	2	0	8	16	0	0	2	0	0	5	1	3	15	3	0	0	19	1	0	0	0	1	4	6	10	4	0	2	0	1	27	5	3	18	3	0	2
k__Bacteria	p__Firmicutes	c__Clostridia	o__Clostridiales	f__Ruminococcaceae	g__	s__	New.ReferenceOTU49746	1	4	0	2	7	2	4	2	4	1	0	0	1	3	4	6	0	1	3	6	1	2	2	1	1	0	2	3	0	5	3	1	2	2	1	5	2	19	16	0	3	1
k__Bacteria	p__Bacteroidetes	c__Bacteroidia	o__Bacteroidales	f__	g__	s__	New.ReferenceOTU50011	48	39	93	45	20	14	37	31	13	24	38	21	16	36	34	25	28	34	38	55	49	40	11	14	52	7	32	16	17	20	24	16	41	37	29	29	39	21	10	31	15	24
k__Bacteria	p__Verrucomicrobia	c__Verruco-5	o__WCHB1-41	f__RFP12	g__	s__	New.ReferenceOTU50241	2	0	0	17	2	0	0	2	1	0	0	0	3	16	23	1	0	3	3	0	23	2	14	3	0	0	2	0	3	0	3	8	0	5	0	0	0	58	39	27	25	0
k__Bacteria	p__Firmicutes	c__Clostridia	o__Clostridiales	f__	g__	s__	New.ReferenceOTU50459	10	5	1	1	7	3	5	4	3	1	2	2	1	3	4	4	3	6	5	2	1	1	6	4	0	2	0	1	11	3	4	2	12	2	0	4	2	5	3	2	0	6
k__Bacteria	p__Cyanobacteria	c__4C0d-2	o__YS2	f__	g__	s__	New.ReferenceOTU50476	0	2	4	1	0	4	1	2	2	3	0	0	0	0	1	0	1	3	1	1	0	1	1	0	0	0	0	0	1	3	0	0	1	1	1	1	6	17	3	0	5	1
k__Bacteria	p__Synergistetes	c__Synergistia	o__Synergistales	f__Dethiosulfovibrionaceae	g__	s__	New.ReferenceOTU50497	0	0	0	0	0	0	0	1	12	0	0	0	48	47	19	0	0	0	1	22	2	2	0	25	0	0	55	0	3	0	14	1	0	1	0	0	0	0	0	11	4	0
k__Bacteria	p__Firmicutes	c__Clostridia	o__Clostridiales	f__Ruminococcaceae	g__	s__	New.ReferenceOTU50519	11	21	48	20	31	45	10	22	11	21	19	11	35	20	16	13	38	30	12	12	13	23	23	19	21	9	3	44	21	6	17	7	24	35	25	32	15	20	31	17	7	20
k__Bacteria	p__Firmicutes	c__Erysipelotrichi	o__Erysipelotrichales	f__Erysipelotrichaceae	g__	s__	New.ReferenceOTU50538	0	0	25	25	18	6	2	11	2	3	0	6	6	0	0	1	6	4	7	0	1	0	0	0	0	0	0	7	7	0	1	0	0	0	0	0	3	0	0	2	4	3
k__Bacteria	p__Cyanobacteria	c__4C0d-2	o__YS2	f__	g__	s__	New.ReferenceOTU50710	5	4	17	8	2	7	15	5	4	4	0	6	0	2	0	0	0	13	12	2	0	0	0	0	3	0	0	6	8	2	0	0	0	0	0	4	13	3	7	2	1	4
k__Bacteria	p__Verrucomicrobia	c__Verrucomicrobiae	o__Verrucomicrobiales	f__Verrucomicrobiaceae	g__Akkermansia	s__	New.ReferenceOTU50757	55	39	22	67	37	153	164	46	31	163	17	55	193	7	48	50	247	94	73	93	10	45	102	81	92	23	0	26	33	191	10	44	374	66	67	134	79	198	26	174	25	98
k__Bacteria	p__Bacteroidetes	c__Bacteroidia	o__Bacteroidales	f__S24-7	g__	s__	New.ReferenceOTU50942	25	123	24	45	85	37	139	90	97	59	55	65	163	117	113	17	52	25	95	73	64	35	92	43	14	41	10	67	76	67	80	66	80	52	68	64	52	10	82	234	80	15
k__Bacteria	p__Bacteroidetes	c__Bacteroidia	o__Bacteroidales	f__Bacteroidaceae	g__Bacteroides	s__	New.ReferenceOTU51066	12	9	18	56	12	5	25	20	23	39	0	39	13	16	23	11	4	34	16	8	13	33	17	8	2	17	0	11	22	14	3	2	8	7	1	33	92	8	3	1	12	31
k__Bacteria	p__Firmicutes	c__Clostridia	o__Clostridiales	f__[Mogibacteriaceae]	g__Anaerovorax	s__	New.ReferenceOTU51076	0	1	0	1	0	0	0	0	12	0	0	0	19	5	4	0	0	0	0	0	0	15	0	7	0	0	13	0	7	30	7	0	0	6	0	0	0	0	0	1	8	0
k__Bacteria	p__Firmicutes	c__Erysipelotrichi	o__Erysipelotrichales	f__Erysipelotrichaceae	g__RFN20	s__	New.ReferenceOTU51134	7	11	12	12	8	7	7	15	0	11	0	0	4	4	2	1	0	2	2	1	4	0	8	5	8	2	8	8	4	6	12	3	7	5	10	5	3	4	11	11	5	0
k__Bacteria	p__Bacteroidetes	c__Bacteroidia	o__Bacteroidales	f__	g__	s__	New.ReferenceOTU5116	44	18	147	46	29	17	8	22	20	7	14	18	73	20	12	18	41	8	33	74	82	21	7	49	16	5	1	44	43	9	28	17	22	21	44	15	23	6	4	14	28	7
k__Bacteria	p__Bacteroidetes	c__Bacteroidia	o__Bacteroidales	f__Bacteroidaceae	g__Bacteroides	s__	New.ReferenceOTU5124	10	3	2	0	0	2	3	1	1	2	1	0	1	2	0	1	0	2	4	1	6	2	5	1	0	3	1	3	1	0	7	2	5	0	3	0	6	0	7	0	2	0
k__Bacteria	p__Bacteroidetes	c__Bacteroidia	o__Bacteroidales	f__Prevotellaceae	g__Prevotella	s__	New.ReferenceOTU51359	9	24	68	15	26	17	13	37	4	66	17	44	9	3	1	8	12	7	15	15	105	7	12	4	31	7	13	32	6	3	20	6	20	28	37	18	48	0	1	8	2	37
k__Bacteria	p__Firmicutes	c__Clostridia	o__Clostridiales	f__Ruminococcaceae	g__	s__	New.ReferenceOTU5146	0	0	0	0	0	0	0	0	0	0	0	0	0	0	0	0	0	0	0	0	0	0	0	0	0	0	0	0	0	0	0	0	0	0	0	0	0	0	0	0	0	0
k__Bacteria	p__Verrucomicrobia	c__Verruco-5	o__WCHB1-41	f__RFP12	g__	s__	New.ReferenceOTU51586	24	10	29	35	26	20	69	34	25	55	13	32	31	33	18	29	29	35	32	52	40	49	27	8	26	57	29	23	27	49	18	18	56	15	32	22	26	34	25	12	78	37
k__Bacteria	p__Firmicutes	c__Clostridia	o__Clostridiales	f__Lachnospiraceae	g__Coprococcus	s__	New.ReferenceOTU51709	0	1	5	7	6	6	0	2	3	9	2	14	1	4	0	1	1	1	4	4	1	7	7	2	3	0	0	1	2	5	6	16	3	0	12	2	2	0	2	6	2	7
k__Bacteria	p__Proteobacteria	c__Alphaproteobacteria	o__	f__	g__	s__	New.ReferenceOTU51827	0	0	0	0	0	0	0	0	9	0	0	0	5	0	3	1	0	0	0	0	1	0	3	1	0	1	0	0	0	23	0	0	0	0	0	1	0	11	0	0	31	0
k__Bacteria	p__Bacteroidetes	c__Bacteroidia	o__Bacteroidales	f__	g__	s__	New.ReferenceOTU51842	31	32	28	44	15	13	87	19	10	37	5	26	12	25	11	16	17	24	32	15	96	28	31	16	11	16	3	16	36	3	10	6	5	16	19	26	43	1	14	15	20	14
k__Bacteria	p__Proteobacteria	c__Epsilonproteobacteria	o__Campylobacterales	f__Campylobacteraceae	g__Campylobacter	s__	New.ReferenceOTU51932	0	1	0	58	1	9	0	1	1	2	1	3	0	4	2	14	0	7	21	1	2	0	35	1	3	91	0	0	1	0	3	96	0	10	2	5	11	2	0	60	2	3
k__Bacteria	p__Firmicutes	c__Clostridia	o__Clostridiales	f__Ruminococcaceae	g__	s__	New.ReferenceOTU52224	3	17	1	2	4	0	20	12	15	1	1	9	9	3	27	0	2	0	23	7	9	14	6	1	0	2	5	3	3	5	11	6	0	3	7	0	6	19	37	7	2	0
k__Bacteria	p__Bacteroidetes	c__Bacteroidia	o__Bacteroidales	f__Porphyromonadaceae	g__Parabacteroides	s__	New.ReferenceOTU52268	37	44	57	24	28	15	58	37	43	42	16	24	51	23	28	29	43	42	34	40	47	52	32	75	41	17	54	26	18	62	21	16	16	31	16	43	42	51	41	26	45	33
k__Bacteria	p__Cyanobacteria	c__4C0d-2	o__YS2	f__	g__	s__	New.ReferenceOTU52323	5	1	11	8	2	1	4	4	1	2	0	0	6	3	3	0	0	11	1	4	0	5	0	0	0	0	0	0	0	0	1	0	2	0	0	0	5	0	0	0	0	2
k__Bacteria	p__Firmicutes	c__Clostridia	o__Clostridiales	f__Ruminococcaceae	g__	s__	New.ReferenceOTU52344	5	8	7	2	5	1	5	4	20	4	10	4	6	11	17	3	2	3	5	13	7	5	9	11	7	3	10	4	7	4	8	7	11	4	1	7	4	7	12	8	11	6
k__Bacteria	p__Bacteroidetes	c__Bacteroidia	o__Bacteroidales	f__S24-7	g__	s__	New.ReferenceOTU52379	23	6	49	19	34	29	20	58	25	56	179	9	40	31	15	4	30	15	16	40	39	11	75	26	31	29	7	110	18	22	43	19	25	27	125	9	3	5	15	69	14	16
k__Bacteria	p__Firmicutes	c__Clostridia	o__Clostridiales	f__Ruminococcaceae	g__Oscillospira	s__	New.ReferenceOTU52621	18	4	23	2	3	8	9	14	14	15	0	9	6	3	1	1	4	18	3	0	0	22	9	0	7	16	0	4	5	5	2	2	0	0	14	18	0	0	6	4	2	0
k__Bacteria	p__Bacteroidetes	c__Bacteroidia	o__Bacteroidales	f__S24-7	g__	s__	New.ReferenceOTU52685	4	17	2	6	10	1	9	4	1	1	1	8	3	1	3	0	0	4	3	1	0	24	0	1	0	0	0	1	2	0	1	0	0	0	0	12	3	0	0	1	4	0
k__Bacteria	p__Firmicutes	c__Clostridia	o__Clostridiales	f__Ruminococcaceae	g__	s__	New.ReferenceOTU52701	6	11	11	3	12	3	3	1	8	0	6	6	4	28	27	5	5	48	6	3	6	0	7	6	10	4	2	13	0	8	10	1	0	15	4	10	7	3	9	6	3	6
k__Bacteria	p__Firmicutes	c__Clostridia	o__Clostridiales	f__Lachnospiraceae	g__	s__	New.ReferenceOTU52836	5	5	4	4	6	4	3	0	2	2	4	4	3	3	4	1	2	6	1	3	0	4	2	6	0	4	1	1	5	1	7	4	3	4	5	4	3	6	6	2	6	3
k__Bacteria	p__Firmicutes	c__Clostridia	o__Clostridiales	f__Christensenellaceae	g__	s__	New.ReferenceOTU52951	1	0	0	0	0	0	12	316	0	1	42	2	279	283	17	0	67	1	1	34	1	65	0	29	0	11	78	0	44	0	661	9	0	501	1	0	31	1	0	132	39	0
k__Bacteria	p__Bacteroidetes	c__Bacteroidia	o__Bacteroidales	f__Prevotellaceae	g__Prevotella	s__copri	New.ReferenceOTU53150	1	2	4	2	6	8	6	0	2	7	2	2	14	1	0	3	1	1	7	10	6	0	1	15	4	6	0	11	1	9	5	0	0	0	0	0	4	1	1	2	8	2
k__Bacteria	p__Firmicutes	c__Clostridia	o__Clostridiales	f__Lachnospiraceae	g__	s__	New.ReferenceOTU53188	3	1	6	7	11	0	0	3	0	0	2	0	0	0	1	6	41	51	2	1	0	3	2	1	4	0	0	13	0	0	0	0	3	10	1	0	7	2	0	0	0	1
k__Bacteria	p__Firmicutes	c__Clostridia	o__Clostridiales	f__	g__	s__	New.ReferenceOTU533	0	0	0	0	0	0	1	19	4	0	0	0	2	0	1	0	0	0	0	6	5	1	0	0	0	0	15	0	2	30	1	0	0	0	0	0	0	3	0	3	6	0
k__Bacteria	p__Firmicutes	c__Clostridia	o__Clostridiales	f__	g__	s__	New.ReferenceOTU5330	5	32	1	2	2	21	27	14	3	3	0	1	7	0	6	11	1	1	0	14	23	19	2	2	1	6	10	0	4	0	3	2	0	1	0	1	1	13	21	7	10	0
k__Bacteria	p__Bacteroidetes	c__Bacteroidia	o__Bacteroidales	f__S24-7	g__	s__	New.ReferenceOTU53411	3	5	43	4	11	18	35	14	4	2	1	5	10	2	14	0	2	1	63	6	1	9	2	8	4	0	1	7	3	27	36	4	0	18	28	1	3	2	2	15	12	7
k__Bacteria	p__Firmicutes	c__Clostridia	o__Clostridiales	f__	g__	s__	New.ReferenceOTU53549	3	5	5	2	16	13	2	5	5	2	3	2	0	6	3	9	2	2	11	7	2	2	11	4	5	1	8	3	4	3	7	2	4	2	4	3	3	11	3	7	10	6
k__Bacteria	p__Firmicutes	c__Clostridia	o__Clostridiales	f__Ruminococcaceae	g__	s__	New.ReferenceOTU53613	1	1	9	0	3	0	1	3	0	0	2	0	1	2	6	0	0	1	4	5	4	1	0	3	1	0	9	1	0	5	4	1	1	9	0	3	0	0	0	0	2	0
k__Bacteria	p__Firmicutes	c__Clostridia	o__Clostridiales	f__Lachnospiraceae	g__	s__	New.ReferenceOTU53741	41	92	52	181	38	110	134	57	66	43	78	84	75	37	80	106	49	43	32	26	69	41	75	73	83	91	12	51	16	48	44	30	63	13	64	55	66	54	89	32	74	160
k__Bacteria	p__Firmicutes	c__Clostridia	o__Clostridiales	f__Ruminococcaceae	g__	s__	New.ReferenceOTU53981	2	1	3	1	2	1	2	4	4	1	9	0	1	4	9	5	6	5	6	0	2	3	0	15	10	2	0	7	6	10	2	5	1	5	6	6	0	6	2	3	9	15
k__Bacteria	p__Firmicutes	c__Clostridia	o__Clostridiales	f__Christensenellaceae	g__	s__	New.ReferenceOTU54066	5	4	15	4	5	3	0	16	1	10	0	3	1	8	0	2	9	11	13	14	2	0	1	4	4	3	6	1	6	3	5	3	2	7	10	3	5	4	5	2	6	3
k__Bacteria	p__Firmicutes	c__Clostridia	o__Clostridiales	f__	g__	s__	New.ReferenceOTU54164	0	0	0	0	0	0	0	2	0	0	0	0	1	0	5	0	0	0	3	1	0	0	3	2	0	1	0	0	0	6	1	0	0	0	0	0	0	0	5	0	0	1
k__Bacteria	p__Spirochaetes	c__Spirochaetes	o__Sphaerochaetales	f__Sphaerochaetaceae	g__Sphaerochaeta	s__	New.ReferenceOTU54330	32	43	42	23	14	22	48	23	25	44	5	13	10	12	25	19	14	12	18	28	19	26	14	8	26	10	72	10	19	15	20	32	16	16	16	17	35	49	36	39	70	7
k__Bacteria	p__Proteobacteria	c__Alphaproteobacteria	o__RF32	f__	g__	s__	New.ReferenceOTU54502	4	22	0	2	0	6	1	2	8	3	0	8	3	20	0	0	3	9	6	3	0	7	7	0	0	0	0	6	0	6	1	0	0	0	0	36	0	4	1	0	0	0
k__Bacteria	p__Cyanobacteria	c__4C0d-2	o__YS2	f__	g__	s__	New.ReferenceOTU54598	0	0	0	0	0	0	0	5	0	0	0	4	5	0	0	0	0	0	0	0	0	0	7	1	0	0	0	0	0	15	0	0	0	0	0	0	0	0	0	0	5	0
k__Bacteria	p__Firmicutes	c__Clostridia	o__Clostridiales	f__Lachnospiraceae	g__	s__	New.ReferenceOTU54931	0	2	0	5	0	6	7	8	7	4	0	3	4	2	0	0	4	2	3	0	0	0	0	0	0	0	0	6	10	3	0	0	0	0	0	9	25	1	2	2	3	3
k__Bacteria	p__Firmicutes	c__Clostridia	o__Clostridiales	f__Clostridiaceae	g__Clostridium	s__	New.ReferenceOTU55567	1	6	2	1	5	3	5	4	0	2	0	11	1	3	0	2	1	2	0	2	1	1	1	0	2	4	1	8	2	2	6	1	4	4	1	2	2	4	0	9	0	5
k__Bacteria	p__Firmicutes	c__Clostridia	o__Clostridiales	f__	g__	s__	New.ReferenceOTU557	32	1	4	9	9	13	0	17	7	5	30	4	0	7	11	5	26	13	4	11	4	8	4	4	7	3	2	33	4	3	4	5	10	10	8	3	2	4	3	10	1	5
k__Bacteria	p__Firmicutes	c__Clostridia	o__Clostridiales	f__[Mogibacteriaceae]	g__	s__	New.ReferenceOTU55738	3	7	5	14	6	8	11	5	2	4	1	7	2	2	3	8	4	4	4	7	6	8	9	1	12	2	3	5	14	2	6	2	9	3	5	7	2	16	5	3	4	5
k__Bacteria	p__Firmicutes	c__Clostridia	o__Clostridiales	f__	g__	s__	New.ReferenceOTU56016	7	3	6	2	7	3	0	4	7	0	3	5	6	4	2	2	8	6	2	2	4	9	6	6	6	2	0	5	11	5	1	2	3	7	4	3	5	0	2	5	1	2
k__Bacteria	p__Bacteroidetes	c__Bacteroidia	o__Bacteroidales	f__Porphyromonadaceae	g__Parabacteroides	s__	New.ReferenceOTU56021	81	72	119	58	63	25	107	112	99	59	40	51	85	61	62	53	105	82	80	80	93	100	67	128	66	48	86	86	49	143	86	39	42	103	42	106	90	132	133	56	81	72
k__Bacteria	p__Firmicutes	c__Clostridia	o__Clostridiales	f__Ruminococcaceae	g__	s__	New.ReferenceOTU56136	5	12	15	2	5	6	3	4	1	11	2	2	4	2	3	5	2	9	8	14	17	11	2	1	3	1	5	5	2	3	3	12	5	2	4	2	7	3	14	3	3	13
k__Bacteria	p__Spirochaetes	c__Spirochaetes	o__Spirochaetales	f__Spirochaetaceae	g__Treponema	s__	New.ReferenceOTU56205	27	110	95	126	65	67	179	26	102	91	32	53	36	58	173	17	53	35	82	56	73	53	102	25	71	19	206	43	93	38	48	79	267	13	95	51	67	34	159	71	59	140
k__Bacteria	p__Firmicutes	c__Clostridia	o__Clostridiales	f__Ruminococcaceae	g__	s__	New.ReferenceOTU56286	13	9	38	3	33	0	10	9	5	19	6	7	3	25	5	0	3	18	2	21	12	46	6	4	0	8	20	2	9	7	20	5	2	33	8	5	1	8	10	17	2	0
k__Bacteria	p__Bacteroidetes	c__Bacteroidia	o__Bacteroidales	f__S24-7	g__	s__	New.ReferenceOTU5634	7	78	206	26	37	31	74	56	19	52	13	51	51	31	7	6	81	17	139	58	44	36	109	63	20	16	32	22	238	55	24	17	4	45	141	25	96	17	28	87	46	35
k__Bacteria	p__Firmicutes	c__Clostridia	o__Clostridiales	f__Ruminococcaceae	g__	s__	New.ReferenceOTU56778	3	9	11	0	7	0	3	4	5	4	5	7	1	1	1	1	2	0	2	1	0	3	1	2	0	2	0	1	1	2	15	0	0	2	10	11	5	0	4	1	1	0
k__Bacteria	p__Bacteroidetes	c__Bacteroidia	o__Bacteroidales	f__	g__	s__	New.ReferenceOTU56829	7	2	15	12	10	1	4	6	6	7	6	7	7	5	15	5	4	3	2	5	8	2	11	4	5	6	0	11	1	5	7	4	7	4	2	1	2	7	1	8	6	4
k__Bacteria	p__Bacteroidetes	c__Bacteroidia	o__Bacteroidales	f__S24-7	g__	s__	New.ReferenceOTU57063	3	59	3	0	5	18	3	8	12	24	0	1	206	47	0	0	5	10	8	9	0	0	7	10	19	0	0	1	8	3	1	1	0	0	0	60	1	0	39	10	27	10
k__Bacteria	p__Firmicutes	c__Clostridia	o__Clostridiales	f__	g__	s__	New.ReferenceOTU57163	19	24	52	8	13	54	19	7	34	17	11	5	1	4	5	60	7	0	51	10	105	5	15	13	128	3	0	12	4	3	5	9	0	16	0	17	32	7	64	37	11	7
k__Bacteria	p__Proteobacteria	c__Alphaproteobacteria	o__RF32	f__	g__	s__	New.ReferenceOTU57370	0	0	8	0	0	11	0	6	0	0	0	2	0	2	0	1	1	0	0	0	0	8	0	0	0	0	0	0	0	1	2	0	6	2	0	0	1	19	0	1	0	0
k__Bacteria	p__Bacteroidetes	c__Bacteroidia	o__Bacteroidales	f__Porphyromonadaceae	g__Parabacteroides	s__	New.ReferenceOTU57602	1	4	2	2	0	1	2	1	6	6	2	2	2	9	3	0	0	3	1	0	1	4	2	4	1	4	8	1	4	5	4	3	0	0	0	3	3	4	3	3	1	2
k__Bacteria	p__Bacteroidetes	c__Bacteroidia	o__Bacteroidales	f__S24-7	g__	s__	New.ReferenceOTU58013	0	46	13	0	5	3	4	3	5	0	0	10	95	6	0	0	1	5	6	1	1	2	3	0	6	0	0	0	35	0	1	4	3	0	0	37	16	0	10	0	35	7
k__Bacteria	p__Firmicutes	c__Clostridia	o__Clostridiales	f__	g__	s__	New.ReferenceOTU58253	15	9	17	27	8	8	24	10	15	6	2	3	5	6	13	9	7	1	10	30	15	8	11	9	7	9	23	7	9	7	20	7	9	4	8	4	7	43	19	10	28	3
k__Bacteria	p__Bacteroidetes	c__Bacteroidia	o__Bacteroidales	f__Bacteroidaceae	g__Bacteroides	s__	New.ReferenceOTU58288	32	8	14	16	14	16	27	37	14	15	1	16	14	18	8	19	16	22	9	17	19	48	17	61	22	9	0	18	14	33	9	11	5	1	10	53	19	1	20	1	32	38
k__Bacteria	p__Bacteroidetes	c__Bacteroidia	o__Bacteroidales	f__[Paraprevotellaceae]	g__[Prevotella]	s__	New.ReferenceOTU58430	135	57	79	119	59	33	15	112	41	126	13	216	27	37	110	31	90	24	276	44	79	29	48	1	24	115	13	229	23	17	37	52	44	209	99	49	57	13	9	43	22	99
k__Bacteria	p__Firmicutes	c__Clostridia	o__Clostridiales	f__	g__	s__	New.ReferenceOTU58445	8	3	0	0	2	5	3	5	1	1	4	3	8	5	6	0	7	23	0	5	1	16	4	4	0	4	1	0	2	0	4	0	0	0	1	0	1	6	3	3	15	1
k__Bacteria	p__Proteobacteria	c__Alphaproteobacteria	o__	f__	g__	s__	New.ReferenceOTU58505	0	0	0	2	4	23	29	11	1	6	0	0	4	3	15	0	6	3	3	0	5	0	7	0	0	0	0	2	0	31	4	0	0	0	0	23	4	1	0	5	4	0
k__Bacteria	p__Cyanobacteria	c__4C0d-2	o__YS2	f__	g__	s__	New.ReferenceOTU5872	4	1	0	42	0	1	10	20	8	2	6	2	7	1	27	12	9	3	3	28	21	7	19	12	14	17	6	16	4	20	12	8	12	4	1	0	14	31	8	6	4	1
k__Bacteria	p__Firmicutes	c__Clostridia	o__Clostridiales	f__Ruminococcaceae	g__	s__	New.ReferenceOTU5896	11	3	8	2	0	4	8	7	2	4	1	5	0	3	6	0	3	1	7	7	19	5	5	0	3	2	3	1	0	9	3	0	4	7	4	0	4	10	5	4	3	0
k__Bacteria	p__Verrucomicrobia	c__Verruco-5	o__WCHB1-41	f__RFP12	g__	s__	New.ReferenceOTU58983	0	14	4	17	2	8	10	6	1	17	4	5	1	8	5	22	2	6	16	4	4	4	3	2	1	1	9	13	4	7	5	5	9	14	5	8	1	1	5	1	9	11
k__Bacteria	p__Firmicutes	c__Clostridia	o__Clostridiales	f__Lachnospiraceae	g__	s__	New.ReferenceOTU59159	9	19	28	13	18	11	4	10	3	10	9	13	4	11	8	15	37	27	8	5	13	15	12	9	10	4	0	31	11	7	11	21	4	32	2	12	3	2	7	4	6	5
k__Bacteria	p__Firmicutes	c__Clostridia	o__Clostridiales	f__Lachnospiraceae	g__	s__	New.ReferenceOTU59216	6	2	3	11	0	1	0	1	6	1	2	3	1	0	1	5	6	1	3	0	2	2	0	0	0	0	0	6	0	0	1	1	1	1	1	4	1	1	0	0	3	0
k__Bacteria	p__Verrucomicrobia	c__Verruco-5	o__WCHB1-41	f__RFP12	g__	s__	New.ReferenceOTU59232	5	7	9	5	4	3	4	4	2	6	0	1	1	3	13	1	1	1	2	1	3	0	4	0	6	3	0	1	2	1	0	1	10	0	0	1	3	4	5	0	5	3
k__Bacteria	p__Firmicutes	c__Clostridia	o__Clostridiales	f__Ruminococcaceae	g__Oscillospira	s__	New.ReferenceOTU59342	4	2	7	4	3	5	1	7	5	2	1	2	1	0	1	2	3	5	1	2	2	6	0	1	3	2	1	7	5	3	1	3	5	5	6	2	0	5	2	0	1	0
k__Bacteria	p__Firmicutes	c__Clostridia	o__Clostridiales	f__Ruminococcaceae	g__	s__	New.ReferenceOTU59350	0	10	0	9	1	15	8	0	2	15	0	0	0	0	0	1	0	1	1	0	1	0	2	0	11	1	0	0	0	0	0	0	0	0	0	2	10	0	0	0	0	12
k__Bacteria	p__Bacteroidetes	c__Bacteroidia	o__Bacteroidales	f__Porphyromonadaceae	g__Paludibacter	s__	New.ReferenceOTU59648	0	0	0	1	12	7	0	0	7	4	0	3	0	32	0	0	1	0	5	2	0	0	12	6	75	14	0	0	3	0	14	0	0	0	2	7	22	5	0	0	102	0
k__Bacteria	p__Bacteroidetes	c__Bacteroidia	o__Bacteroidales	f__Prevotellaceae	g__Prevotella	s__	New.ReferenceOTU59713	2	1	5	2	6	3	4	3	3	1	0	2	4	6	1	2	6	3	1	3	0	2	2	3	4	2	5	2	3	1	5	1	0	2	0	1	2	1	1	2	1	0
k__Bacteria	p__Proteobacteria	c__Gammaproteobacteria	o__Aeromonadales	f__Succinivibrionaceae	g__Succinivibrio	s__	New.ReferenceOTU59815	4	3	1	0	7	3	2	3	1	2	0	0	3	2	0	2	6	8	1	1	0	2	0	1	0	1	2	0	0	1	1	2	0	0	0	0	1	0	0	0	2	1
k__Bacteria	p__Tenericutes	c__RF3	o__ML615J-28	f__	g__	s__	New.ReferenceOTU59849	0	4	0	1	3	1	51	0	18	19	0	9	1	0	19	3	0	0	2	0	8	6	11	2	0	2	1	0	1	18	6	0	0	0	0	17	0	10	0	5	13	15
k__Bacteria	p__Firmicutes	c__Clostridia	o__Clostridiales	f__Ruminococcaceae	g__	s__	New.ReferenceOTU60257	157	67	62	21	64	105	52	123	16	61	56	18	28	188	57	92	76	42	75	78	46	63	77	17	115	45	0	36	41	52	88	47	29	121	518	57	23	41	239	107	73	152
k__Bacteria	p__Verrucomicrobia	c__Verruco-5	o__WCHB1-41	f__RFP12	g__	s__	New.ReferenceOTU6034	6	0	0	2	3	3	8	2	5	0	1	0	0	1	1	8	0	2	0	7	5	7	0	1	2	0	9	0	1	2	1	3	0	1	0	3	3	12	4	1	6	1
k__Bacteria	p__Firmicutes	c__Clostridia	o__Clostridiales	f__Ruminococcaceae	g__	s__	New.ReferenceOTU60469	9	6	9	3	1	21	5	6	6	2	2	3	6	0	2	2	1	4	1	2	2	1	1	1	1	1	9	0	1	2	3	2	5	1	1	0	1	9	4	1	10	0
k__Bacteria	p__Firmicutes	c__Erysipelotrichi	o__Erysipelotrichales	f__Erysipelotrichaceae	g__RFN20	s__	New.ReferenceOTU60580	0	18	9	5	3	0	3	2	0	3	0	0	0	0	1	1	1	0	1	3	0	1	3	1	6	0	0	3	0	0	3	3	6	0	1	0	0	11	5	3	1	0
k__Bacteria	p__Bacteroidetes	c__Bacteroidia	o__Bacteroidales	f__Prevotellaceae	g__Prevotella	s__	New.ReferenceOTU60624	19	23	43	17	12	18	45	21	17	12	7	10	14	19	12	7	25	15	14	11	7	33	37	16	16	24	4	15	5	19	15	8	9	13	2	20	44	3	20	5	25	4
k__Bacteria	p__Cyanobacteria	c__4C0d-2	o__YS2	f__	g__	s__	New.ReferenceOTU60856	0	0	0	0	0	0	0	0	0	0	0	0	11	0	2	0	0	0	0	24	2	0	0	0	0	0	0	0	0	8	3	0	0	9	0	0	0	0	3	0	0	0
k__Bacteria	p__Firmicutes	c__Clostridia	o__Clostridiales	f__	g__	s__	New.ReferenceOTU60883	0	0	0	0	14	0	1	10	1	0	1	0	4	12	0	0	0	0	0	1	4	5	0	0	0	0	35	0	3	6	6	0	0	23	0	0	1	4	0	12	5	0
k__Bacteria	p__Firmicutes	c__Clostridia	o__Clostridiales	f__Christensenellaceae	g__	s__	New.ReferenceOTU6112	35	32	21	9	112	10	35	35	26	12	29	28	19	37	31	29	33	126	18	29	10	23	13	21	9	10	19	25	12	5	9	15	29	47	31	31	11	12	5	30	8	13
k__Bacteria	p__Firmicutes	c__Clostridia	o__Clostridiales	f__Lachnospiraceae	g__	s__	New.ReferenceOTU61173	14	20	97	58	9	9	42	9	8	21	23	36	28	50	30	44	9	4	9	3	39	34	27	28	12	5	0	70	1	26	4	1	19	0	15	38	2	0	6	6	8	22
k__Bacteria	p__Firmicutes	c__Clostridia	o__Clostridiales	f__	g__	s__	New.ReferenceOTU6285	2	3	2	2	4	5	1	0	1	1	6	2	2	1	1	0	1	2	2	2	0	1	2	8	4	3	2	1	2	2	5	2	4	4	2	2	2	12	5	4	3	6
k__Bacteria	p__Bacteroidetes	c__Bacteroidia	o__Bacteroidales	f__	g__	s__	New.ReferenceOTU6393	60	49	109	56	56	89	100	133	65	86	48	16	74	8	72	37	101	98	35	69	47	25	183	62	38	58	19	95	39	67	79	44	40	81	51	94	59	190	115	85	60	20
k__Bacteria	p__Proteobacteria	c__Alphaproteobacteria	o__RF32	f__	g__	s__	New.ReferenceOTU6585	2	7	11	1	0	0	19	1	18	4	0	2	0	2	5	37	45	0	1	4	2	5	8	0	5	0	8	0	3	3	4	18	11	2	1	0	15	27	0	9	5	3
k__Bacteria	p__Spirochaetes	c__Spirochaetes	o__Spirochaetales	f__Spirochaetaceae	g__Treponema	s__	New.ReferenceOTU6714	89	383	62	48	1126	271	2104	0	79	107	551	316	614	180	154	89	187	41	217	325	150	96	83	113	113	9	164	75	485	574	561	348	1331	0	57	311	126	319	312	3	157	222
k__Bacteria	p__Bacteroidetes	c__Bacteroidia	o__Bacteroidales	f__	g__	s__	New.ReferenceOTU6826	35	52	37	17	32	11	25	18	12	26	10	25	15	42	5	15	16	23	21	47	14	60	5	14	51	30	114	33	18	19	21	12	43	5	12	54	30	28	46	6	25	62
k__Bacteria	p__Firmicutes	c__Clostridia	o__Clostridiales	f__Ruminococcaceae	g__	s__	New.ReferenceOTU7097	0	0	0	0	21	0	1	2	34	0	21	0	34	48	11	0	0	0	1	74	46	56	0	25	0	1	114	0	41	114	98	1	0	29	1	0	0	121	1	38	0	0
k__Bacteria	p__Bacteroidetes	c__Bacteroidia	o__Bacteroidales	f__Rikenellaceae	g__	s__	New.ReferenceOTU7122	21	50	45	43	24	18	45	23	47	92	6	25	27	29	2	14	44	8	14	6	31	22	25	5	44	14	8	13	38	11	14	9	33	20	14	85	81	4	44	10	62	37
k__Bacteria	p__Tenericutes	c__Mollicutes	o__Anaeroplasmatales	f__Anaeroplasmataceae	g__Anaeroplasma	s__	New.ReferenceOTU7209	15	144	87	48	20	20	174	42	4	22	3	4	15	0	20	13	56	20	5	15	1	23	6	8	11	80	0	43	18	43	17	0	0	0	23	1	21	0	42	5	27	4
k__Bacteria	p__Verrucomicrobia	c__Verruco-5	o__WCHB1-41	f__RFP12	g__	s__	New.ReferenceOTU7533	0	0	0	0	0	0	0	0	0	0	0	0	0	0	0	0	0	0	0	0	0	0	0	0	0	0	0	0	0	0	0	0	0	0	0	0	0	0	0	0	0	0
k__Bacteria	p__Firmicutes	c__Clostridia	o__Clostridiales	f__Ruminococcaceae	g__	s__	New.ReferenceOTU7549	0	3	8	0	5	3	3	4	0	1	2	3	3	3	4	1	4	4	3	3	0	3	2	4	1	3	1	2	6	2	6	3	3	1	3	0	5	2	2	1	2	6
k__Bacteria	p__Bacteroidetes	c__Bacteroidia	o__Bacteroidales	f__[Paraprevotellaceae]	g__[Prevotella]	s__	New.ReferenceOTU7696	297	198	407	756	211	148	326	317	292	624	136	251	146	52	253	165	280	21	272	407	333	340	435	72	166	455	100	373	309	71	264	219	464	294	407	21	50	255	135	482	387	225
k__Bacteria	p__Firmicutes	c__Clostridia	o__Clostridiales	f__Ruminococcaceae	g__Oscillospira	s__	New.ReferenceOTU7741	3	1	9	3	0	3	4	14	0	1	3	6	1	2	0	1	5	5	3	4	3	2	3	0	5	3	1	10	8	0	0	0	2	6	2	4	7	8	1	1	6	0
k__Bacteria	p__Verrucomicrobia	c__Verruco-5	o__WCHB1-41	f__RFP12	g__	s__	New.ReferenceOTU7857	9	5	34	11	1	3	10	0	0	1	1	0	3	3	0	1	7	2	10	4	31	11	7	0	4	31	3	1	2	7	5	2	10	2	1	2	10	7	9	5	24	0
k__Bacteria	p__Bacteroidetes	c__Bacteroidia	o__Bacteroidales	f__Bacteroidaceae	g__Bacteroides	s__	New.ReferenceOTU7887	0	0	2	0	0	0	14	0	6	0	0	39	0	0	0	5	0	0	0	5	0	2	0	0	0	1	5	0	22	0	0	6	5	0	2	0	0	0	1	2	0	0
k__Bacteria	p__Firmicutes	c__Clostridia	o__Clostridiales	f__	g__	s__	New.ReferenceOTU8113	0	0	0	0	46	0	10	0	8	0	20	0	7	8	24	0	0	0	0	101	108	17	0	10	0	4	56	0	27	58	14	6	0	0	0	0	0	1	0	32	75	0
k__Bacteria	p__Firmicutes	c__Clostridia	o__Clostridiales	f__Ruminococcaceae	g__	s__	New.ReferenceOTU8352	16	14	15	9	28	25	6	11	4	12	5	21	11	20	15	14	11	20	5	14	5	1	10	2	8	4	5	17	25	13	15	3	4	29	34	29	6	10	13	5	3	4
k__Bacteria	p__Firmicutes	c__Clostridia	o__Clostridiales	f__Ruminococcaceae	g__	s__	New.ReferenceOTU8754	1	1	2	0	7	5	1	1	0	11	16	1	1	10	7	4	4	3	4	2	8	7	2	5	2	3	22	12	0	3	15	5	0	9	1	6	4	3	1	10	1	0
k__Bacteria	p__Firmicutes	c__Erysipelotrichi	o__Erysipelotrichales	f__Erysipelotrichaceae	g__	s__	New.ReferenceOTU8901	5	7	12	85	2	10	7	3	3	14	3	0	4	2	5	1	9	3	7	12	15	10	1	1	12	2	3	7	3	3	5	6	5	6	3	7	3	6	3	21	5	6
k__Bacteria	p__Bacteroidetes	c__Bacteroidia	o__Bacteroidales	f__[Paraprevotellaceae]	g__[Prevotella]	s__	New.ReferenceOTU8939	2	1	1	3	0	0	5	0	2	0	0	0	0	4	1	0	1	0	0	0	0	0	0	0	4	5	0	0	1	4	1	0	3	0	1	0	0	0	0	0	0	0
k__Bacteria	p__Proteobacteria	c__Alphaproteobacteria	o__RF32	f__	g__	s__	New.ReferenceOTU9433	1	14	7	2	0	1	5	3	2	2	1	2	3	22	7	1	3	3	0	0	1	3	1	3	0	1	0	0	2	24	0	0	1	8	0	17	2	11	11	1	1	0
k__Bacteria	p__Firmicutes	c__Clostridia	o__Clostridiales	f__Christensenellaceae	g__	s__	New.ReferenceOTU9501	0	4	7	12	26	1	5	1	4	1	4	4	3	8	16	0	6	11	0	2	2	7	5	0	1	0	6	0	3	2	9	2	0	0	0	3	0	15	0	3	2	0
k__Bacteria	p__Firmicutes	c__Erysipelotrichi	o__Erysipelotrichales	f__Erysipelotrichaceae	g__	s__	New.ReferenceOTU952	17	37	39	97	31	46	6	27	13	69	5	10	10	12	19	43	36	11	29	35	44	14	4	11	56	3	47	35	16	17	19	16	44	14	7	16	6	24	31	22	17	9
k__Bacteria	p__Firmicutes	c__Clostridia	o__Clostridiales	f__	g__	s__	New.ReferenceOTU9539	2	3	4	5	3	1	1	2	3	1	4	0	1	0	1	0	1	1	1	1	2	2	0	0	3	2	4	0	1	0	3	1	3	0	3	0	0	12	3	1	0	0
k__Bacteria	p__Firmicutes	c__Clostridia	o__Clostridiales	f__	g__	s__	New.ReferenceOTU9989	6	5	2	4	2	1	4	7	2	3	1	0	3	2	1	5	2	0	2	5	2	0	3	2	2	2	8	0	1	5	4	2	2	0	0	5	0	11	4	1	6	1
[truncated: 243 more columns]
