# Supplementary material for: Association between the pig genome and its gut microbiota composition
Source: Sci Rep. 2019 Jun 19;9:8791. doi: 10.1038/s41598-019-45066-6 (PMC6584621; doi:10.1038/s41598-019-45066-6)
Supplement: Supplementary file 4 — Supplementary Table S2. [file 41598_2019_45066_MOESM4_ESM.xlsx]

## Sheet: Phyla
Association between the pig genome and its gut microbiota composition Daniel Crespo-Piazuelo1,2,*, Lourdes Migura-Garcia3, Jordi Estellé4, Lourdes Criado-Mesas1, Manuel Revilla1,2, Anna Castelló1,2, María Muñoz5,6, Juan M García-Casco5,6, Ana I Fernández5, Maria Ballester3, and Josep M Folch1,2 1Plant and Animal Genomics, Centre for Research in Agricultural Genomics (CRAG), CSIC-IRTA-UAB-UB Conso…
Supplementary Table S2. Means for the relative abundance of the 18 phyla found in rectal contents of 285 pigs. %_Presence indicates the percentage of the pigs where these phyla were found.
Phylum	Mean	SD	%_Presence
p__Firmicutes	45.3627	5.30334	100
p__Bacteroidetes	37.4733	4.50143	100
p__Spirochaetes	6.86276	1.95079	100
p__Verrucomicrobia	2.82836	1.88848	100
p__Proteobacteria	2.50411	0.966127	100
p__Planctomycetes	1.15587	0.802777	100
p__Fibrobacteres	1.07169	0.782838	100
p__Cyanobacteria	0.885629	0.653114	100
p__Tenericutes	0.754023	0.383455	100
p__Euryarchaeota	0.298206	0.253355	100
p__Fusobacteria	0.158578	0.728623	57.8947
p__Lentisphaerae	0.142082	0.0718945	100
p__Elusimicrobia	0.134564	0.150831	99.6491
p__TM7	0.125764	0.100295	99.2982
p__Actinobacteria	0.122044	0.0687014	100
p__Synergistetes	0.0575701	0.0470184	100
p__Deferribacteres	0.037369	0.0638809	88.7719
p__WPS-2	0.0253982	0.0348928	83.1579
