# Supplementary material for: Association between the pig genome and its gut microbiota composition
Source: Sci Rep. 2019 Jun 19;9:8791. doi: 10.1038/s41598-019-45066-6 (PMC6584621; doi:10.1038/s41598-019-45066-6)
Supplement: Supplementary file 5 — Supplementary Table S3. [file 41598_2019_45066_MOESM5_ESM.xlsx]

## Sheet: Genera
Association between the pig genome and its gut microbiota composition Daniel Crespo-Piazuelo1,2,*, Lourdes Migura-Garcia3, Jordi Estellé4, Lourdes Criado-Mesas1, Manuel Revilla1,2, Anna Castelló1,2, María Muñoz5,6, Juan M García-Casco5,6, Ana I Fernández5, Maria Ballester3, and Josep M Folch1,2 1Plant and Animal Genomics, Centre for Research in Agricultural Genomics (CRAG), CSIC-IRTA-UAB-UB Conso…
Supplementary Table S3. Means for the relative abundance of the 101 genera found in rectal contents of 285 pigs. %_Presence indicates the percentage of the pigs where these genera were found.
Genus	Mean	SD	%_Presence
f__Ruminococcaceae.g__unsp	14.1275	3.34371	100
o__Bacteroidales.f__unsp.g__unsp	11.0395	2.44255	100
o__Clostridiales.f__unsp.g__unsp	7.61709	1.49832	100
g__Prevotella	7.02958	2.32975	100
g__Treponema	6.28989	1.90171	100
f__S24-7.g__unsp	4.33032	1.29157	100
f__Clostridiaceae.g__unsp	4.3087	1.89437	100
f__Lachnospiraceae.g__unsp	3.88668	0.935224	100
g__[Prevotella]	3.44352	1.88211	100
g__Lactobacillus	2.95197	2.30782	100
g__CF231	2.31182	0.873393	100
f__p-2534-18B5.g__unsp	1.92319	1.30114	100
f__RF16.g__unsp	1.86171	0.86249	100
f__RFP12.g__unsp	1.63923	0.60446	100
g__Oscillospira	1.57028	0.41974	100
g__Parabacteroides	1.51004	0.657371	100
f__BS11.g__unsp	1.29895	1.27411	98.2456
g__Phascolarctobacterium	1.29609	0.43017	100
g__Bacteroides	1.20852	0.948794	100
g__SMB53	1.19405	0.498957	100
f__Christensenellaceae.g__unsp	1.16531	1.4199	100
f__Pirellulaceae.g__unsp	1.15587	0.802777	100
g__Ruminococcus	1.15169	0.437534	100
g__Fibrobacter	1.07169	0.782838	100
o__YS2.f__unsp.g__unsp	0.885629	0.653114	100
g__Coprococcus	0.870584	0.343657	100
g__Streptococcus	0.867693	1.28542	99.6491
g__RFN20	0.655901	0.30879	100
g__Akkermansia	0.572974	0.89876	97.5439
g__Sphaerochaeta	0.572867	0.280002	100
f__[Cerasicoccaceae].g__unsp	0.569656	1.16582	89.4737
g__YRC22	0.517354	0.423714	100
g__Roseburia	0.484392	0.221281	100
g__Campylobacter	0.476466	0.463405	100
f__[Paraprevotellaceae].g__unsp	0.464283	0.245033	99.6491
g__Paludibacter	0.463962	0.31203	100
g__Turicibacter	0.441885	0.243998	100
g__p-75-a5	0.430768	0.255506	100
o__GMD14H09.f__unsp.g__unsp	0.425729	0.540647	98.5965
g__Succinivibrio	0.387254	0.393076	100
g__Clostridium	0.371417	0.186298	100
g__Dorea	0.356392	0.158868	100
f__Erysipelotrichaceae.g__unsp	0.331384	0.14092	100
f__[Mogibacteriaceae].g__unsp	0.328485	0.102316	100
g__Anaeroplasma	0.310834	0.208677	99.6491
o__RF32.f__unsp.g__unsp	0.281486	0.215107	99.6491
g__Anaerovibrio	0.254878	0.178655	100
f__Mycoplasmataceae.g__unsp	0.190562	0.227556	97.193
g__Methanobrevibacter	0.178125	0.215061	91.2281
g__Sutterella	0.172612	0.11939	100
g__Desulfovibrio	0.17018	0.0926736	100
g__Fusobacterium	0.158578	0.728623	57.8947
g__Flexispira	0.131605	0.164197	99.6491
c__Alphaproteobacteria.o__unsp.f__unsp.g__unsp	0.129231	0.116002	99.6491
f__F16.g__unsp	0.125764	0.100295	99.2982
o__RF39.f__unsp.g__unsp	0.122974	0.079044	100
g__vadinCA11	0.120081	0.0789968	100
g__rc4-4	0.103566	0.0561412	100
f__Elusimicrobiaceae.g__unsp	0.0936232	0.104051	98.5965
g__Lachnospira	0.0914739	0.0938242	99.2982
f__Desulfovibrionaceae.g__unsp	0.0871497	0.0383013	100
g__Bulleidia	0.0867545	0.0811261	98.5965
g__L7A_E11	0.0814239	0.0525118	100
o__Tremblayales.f__unsp.g__unsp	0.0799568	0.140591	89.8246
f__R4-45B.g__unsp	0.0779094	0.0505614	99.6491
f__Enterobacteriaceae.g__unsp	0.0757772	0.291586	74.0351
g__Blautia	0.0705871	0.0699615	99.6491
f__Coriobacteriaceae.g__unsp	0.0657229	0.0348931	100
f__Victivallaceae.g__unsp	0.064173	0.041516	100
o__ML615J-28.f__unsp.g__unsp	0.063564	0.111054	95.7895
f__Rikenellaceae.g__unsp	0.0604451	0.0581459	97.8947
g__Pyramidobacter	0.0484804	0.0239879	100
f__WCHB1-25.g__unsp	0.046503	0.0521698	93.6842
g__Elusimicrobium	0.0409412	0.0853598	75.7895
f__Anaeroplasmataceae.g__unsp	0.0381167	0.0279545	99.2982
g__Mucispirillum	0.037369	0.0638809	88.7719
g__Caloramator	0.0370536	0.28547	15.4386
g__Ureibacillus	0.0359648	0.405836	21.4035
g__Epulopiscium	0.0336648	0.0257292	99.6491
g__Helicobacter	0.0301503	0.0370532	95.0877
g__Anaerovorax	0.0299712	0.0257572	98.9474
g__Bifidobacterium	0.0267187	0.0484876	70.5263
o__Rickettsiales.f__unsp.g__unsp	0.0260031	0.0516729	86.3158
p__WPS-2.c__unsp.o__unsp.f__unsp.g__unsp	0.0253982	0.0348928	83.1579
g__Adlercreutzia	0.0240679	0.0169465	98.9474
g__Ruminobacter	0.0224352	0.026918	92.2807
g__[Eubacterium]	0.0199711	0.0411854	65.2632
g__Selenomonas	0.0191884	0.035676	74.386
g__Tepidimicrobium	0.0177143	0.15446	11.9298
g__Anoxybacillus	0.0161345	0.124767	25.2632
g__Mycoplasma	0.0142674	0.058406	52.2807
o__Acholeplasmatales.f__unsp.g__unsp	0.0137042	0.013946	89.8246
f__Peptostreptococcaceae.g__unsp	0.0136298	0.01783	95.0877
g__Pseudobutyrivibrio	0.0135892	0.0375905	60
g__Peptococcus	0.0126568	0.014888	68.7719
g__Paraprevotella	0.0101355	0.012831	80
f__Dethiosulfovibrionaceae.g__unsp	0.00908964	0.0402426	32.2807
g__Bacillus	0.00866719	0.0176239	50.8772
g__Yersinia	0.00807628	0.0438314	23.8596
g__[Ruminococcus]	0.00758089	0.0125997	69.1228
g__Slackia	0.00553419	0.0047794	81.7544
