# Supplementary material for: Association between the pig genome and its gut microbiota composition
Source: Sci Rep. 2019 Jun 19;9:8791. doi: 10.1038/s41598-019-45066-6 (PMC6584621; doi:10.1038/s41598-019-45066-6)
Supplement: Supplementary file 6 — Supplementary Table S4. [file 41598_2019_45066_MOESM6_ESM.xlsx]

## Sheet: Genera
Association between the pig genome and its gut microbiota composition Daniel Crespo-Piazuelo1,2,*, Lourdes Migura-Garcia3, Jordi Estellé4, Lourdes Criado-Mesas1, Manuel Revilla1,2, Anna Castelló1,2, María Muñoz5,6, Juan M García-Casco5,6, Ana I Fernández5, Maria Ballester3, and Josep M Folch1,2 1Plant and Animal Genomics, Centre for Research in Agricultural Genomics (CRAG), CSIC-IRTA-UAB-UB Conso…
Supplementary Table S4. Description of the 52 significant genera-associated SNPs and their predicted consequences with the Variant Effect Predictor tool35 (Ensembl release 92). MAF indicates the minor allele frequency.
Region	SNP	Chromosome	Position	MAF	p-value	FDR	Genus	Consequence	Ensembl_Gene_Id	Gene_Symbol
A1	rs328868175	3	1885041	0.105	1.26639e-05	0.075538	Akkermansia	5_prime_UTR_variant; intron_variant; upstream_gene_variant	ENSSSCG00000007568	IQCE
A1	rs81335357	3	2026411	0.14	4.0389e-06	0.0457756	Akkermansia	intron_variant	ENSSSCG00000032549	GNA12
A1	rs81246645	3	2037807	0.14	4.0389e-06	0.0457756	Akkermansia	intron_variant	ENSSSCG00000032549	GNA12
A2	rs81390429	6	102464736	0.458	6.05992e-06	0.0457756	Akkermansia	intergenic_variant	-	-
A3	rs325604118	7	113612765	0.091	1.33333e-05	0.075538	Akkermansia	3_prime_UTR_variant	ENSSSCG00000002446	-
A4	rs81410866	9	48531463	0.089	5.25089e-06	0.0457756	Akkermansia	intron_variant	ENSSSCG00000015135	SORL1
A4	rs81410881	9	48574214	0.089	5.25089e-06	0.0457756	Akkermansia	intron_variant	ENSSSCG00000015135	SORL1
A5	rs80982646	15	100099175	0.067	3.03915e-06	0.0457756	Akkermansia	intron_variant	ENSSSCG00000016068	HECW2
B1	rs319005051	4	120910431	0.265	5.72215e-06	0.0648362	CF231	intergenic_variant	-	-
B2	rs344470822	X	113482584	0.243	4.71619e-06	0.0648362	CF231	intron_variant	ENSSSCG00000022331	FGF13
B2	rs345545405	X	113500362	0.24	5.05628e-06	0.0648362	CF231	intron_variant	ENSSSCG00000022331	FGF13
B2	rs329229283	X	113504919	0.242	4.09558e-06	0.0648362	CF231	intron_variant	ENSSSCG00000022331	FGF13
C1	rs81223434	9	66328528	0.153	1.25241e-06	0.056763	Phascolarctobacterium	intergenic_variant	-	-
D1	rs326174858	8	4812082	0.198	7.79284e-07	0.0353195	Prevotella	missense_variant	ENSSSCG00000032637	EVC
E1	rs81421752	10	19512266	0.298	3.27756e-07	0.00495163	SMB53	intron_variant	ENSSSCG00000011176	SUSD4
E1	rs344136854	10	19535825	0.216	4.92078e-09	0.000168454	SMB53	intron_variant	ENSSSCG00000011176	SUSD4
E1	rs81333406	10	20444762	0.196	7.4335e-09	0.000168454	SMB53	intron_variant	ENSSSCG00000010900	DENND1B
E1	rs332973121	10	20906151	0.233	7.54561e-06	0.020117	SMB53	intergenic_variant	-	-
E1	rs81287953	10	21054756	0.219	1.64816e-05	0.0414998	SMB53	intron_variant	ENSSSCG00000010904	NEK7
E2	rs341165563	10	54894603	0.204	3.15079e-05	0.0714015	SMB53	intron_variant	ENSSSCG00000040615	MALRD1
E3	rs81430839	11	29219531	0.239	3.55634e-06	0.0146531	SMB53	intergenic_variant	-	-
E3	rs81253096	11	30233589	0.251	2.06048e-06	0.0146531	SMB53	intergenic_variant	-	-
E3	rs80835110	11	30525947	0.246	1.37087e-06	0.0146531	SMB53	intron_variant	ENSSSCG00000009446	PCDH17
E3	rs80935884	11	30624084	0.266	5.59043e-06	0.0168917	SMB53	intergenic_variant	-	-
E3	rs80846807	11	30966247	0.265	6.08344e-06	0.0172325	SMB53	intergenic_variant	-	-
E3	rs80932731	11	31222268	0.239	3.55634e-06	0.0146531	SMB53	intergenic_variant	-	-
E3	rs326976142	11	31296557	0.239	3.55634e-06	0.0146531	SMB53	intergenic_variant	-	-
E3	rs80952844	11	31389565	0.239	3.55634e-06	0.0146531	SMB53	intergenic_variant	-	-
E3	rs81477799	11	31932828	0.239	3.55634e-06	0.0146531	SMB53	intergenic_variant	-	-
E3	rs81221998	11	32016286	0.263	5.40794e-06	0.0168917	SMB53	intergenic_variant	-	-
E3	rs81228368	11	32256752	0.263	5.40794e-06	0.0168917	SMB53	intergenic_variant	-	-
E3	rs81430905	11	32274205	0.263	5.40794e-06	0.0168917	SMB53	intergenic_variant	-	-
E3	rs81430907	11	32313997	0.267	2.84e-06	0.0146531	SMB53	intergenic_variant	-	-
E3	rs81430928	11	32504246	0.261	1.82179e-05	0.0434575	SMB53	intron_variant	ENSSSCG00000009448	DIAPH3
F1	rs81277042	9	24450219	0.116	3.84828e-05	0.0985593	Streptococcus	intergenic_variant	-	-
F1	rs81407835	9	24588354	0.116	3.84828e-05	0.0985593	Streptococcus	intergenic_variant	-	-
F1	rs319168851	9	24658363	0.106	3.11496e-05	0.0941196	Streptococcus	intergenic_variant	-	-
F2	rs337860934	13	3973529	0.391	2.83658e-05	0.0941196	Streptococcus	intron_variant	ENSSSCG00000029811	PLCL2
F2	rs81310237	13	4029229	0.449	1.19711e-05	0.0941196	Streptococcus	intron_variant	ENSSSCG00000029811	PLCL2
F2	rs81338701	13	4065640	0.389	3.91428e-05	0.0985593	Streptococcus	intron_variant	ENSSSCG00000029811	PLCL2
F2	rs323657884	13	4153039	0.112	1.71458e-05	0.0941196	Streptococcus	intron_variant	ENSSSCG00000029811	PLCL2
F3	rs337448241	14	134803873	0.321	3.45919e-06	0.0941196	Streptococcus	intergenic_variant	-	-
F4	rs81344152	15	26146841	0.291	2.07833e-05	0.0941196	Streptococcus	intergenic_variant	-	-
F4	rs331341379	15	26170988	0.288	1.12418e-05	0.0941196	Streptococcus	intergenic_variant	-	-
F4	rs322132662	15	26404955	0.256	2.9874e-05	0.0941196	Streptococcus	intergenic_variant	-	-
F4	rs324157363	15	26676520	0.256	2.9874e-05	0.0941196	Streptococcus	intergenic_variant	-	-
F4	rs336637168	15	26733738	0.256	2.9874e-05	0.0941196	Streptococcus	intergenic_variant	-	-
F4	rs340766041	15	26769599	0.256	2.9874e-05	0.0941196	Streptococcus	intergenic_variant	-	-
F4	rs81452072	15	26801277	0.256	2.9874e-05	0.0941196	Streptococcus	intergenic_variant	-	-
F4	rs81235010	15	26842383	0.274	2.96965e-05	0.0941196	Streptococcus	intergenic_variant	-	-
F4	rs322734016	15	26869230	0.274	2.96965e-05	0.0941196	Streptococcus	intergenic_variant	-	-
F5	rs334064749	18	45252761	0.133	2.26158e-05	0.0941196	Streptococcus	intergenic_variant	-	-
